# Supplementary material for: 2-Hydroxy­benzyl alcohol–phenanthroline (1/1)
Source: Acta Crystallogr Sect E Struct Rep Online. 2009 Oct 31;65(Pt 11):o2936. doi: 10.1107/S1600536809044699 (PMC2971015; doi:10.1107/S1600536809044699)
Supplement: Supplementary file 1 [file e-65-o2936-sup1.cif]

##############################################################################
###                                                                        ###
###        Electronic paper (Acta Crystallographica Section E)             ###
###                                                                        ###
##############################################################################
#                                                                            #
# This CIF contains the data in a paper accepted for publication in Acta     #
# Crystallographica Section E. It conforms to the requirements of Notes      #
# for Authors for Section E, and has been peer reviewed under the auspices   #
# of the IUCr Commission on Journals.                                        #
#                                                                            #
# Full details of the Crystallographic Information File format               #
# are given in the paper "The Crystallographic Information File (CIF):       #
# a New Standard Archive File for Crystallography" by S. R. Hall, F. H.      #
# Allen and I. D. Brown [Acta Cryst. (1991), A47, 655-685].                  #
#                                                                            #
# The current version of the core CIF dictionary is obtainable from          #
# ftp://ftp.iucr.org/pub/cif_core.dic. The current version number is 2.4.    #
#                                                                            #
# Software is freely available for graphical display of the structure(s) in  #
# this CIF.  For information consult the CIF home page http://www.iucr.org/  #
# cif/home.html                                                              #
#                                                                            #
# This file may be used for bona fide research purposes within the           #
# scientific community so long as proper attribution is given to the journal # 
# article from which it was obtained.                                        #
#                                                                            #
##############################################################################
                                             
data_I
_audit_creation_method     SHELXL-97
_chemical_name_systematic
;
2-Hydroxybenzyl alcohol--phenanthroline (1/1)
;
_chemical_name_common     ?
_chemical_formula_moiety     'C12 H8 N2, C7 H8 O2'
_chemical_formula_sum     'C19 H16 N2 O2'
_chemical_formula_iupac     'C12 H8 N2, C7 H8 O2'
_chemical_formula_weight     304.34
_chemical_melting_point     ?
_symmetry_cell_setting     Monoclinic
_symmetry_space_group_name_H-M     'P 21/n'
_symmetry_space_group_name_Hall     '-P 2yn'
loop_
    _symmetry_equiv_pos_as_xyz
    'x, y, z'
    '-x+1/2, y+1/2, -z+1/2'
    '-x, -y, -z'
    'x-1/2, -y-1/2, z-1/2'
_cell_length_a     7.2640(10)
_cell_length_b     20.256(3)
_cell_length_c     11.082(2)
_cell_angle_alpha     90.00
_cell_angle_beta     109.13(3)
_cell_angle_gamma     90.00
_cell_volume     1540.6(4)
_cell_formula_units_Z     4
_cell_measurement_reflns_used     11957
_cell_measurement_theta_min     3.0
_cell_measurement_theta_max     25.0
_cell_measurement_temperature     173(2)
_exptl_crystal_description     block
_exptl_crystal_colour     colourless
_exptl_crystal_size_max     0.60
_exptl_crystal_size_mid     0.50
_exptl_crystal_size_min     0.30
_exptl_crystal_density_diffrn     1.312
_exptl_crystal_density_meas     ?
_exptl_crystal_density_method     'not measured'
_exptl_crystal_F_000     640
_exptl_absorpt_coefficient_mu     0.086
_exptl_absorpt_correction_type     none
_exptl_absorpt_process_details     ?
_exptl_absorpt_correction_T_min     .
_exptl_absorpt_correction_T_max     .
_exptl_special_details
;
;
_diffrn_ambient_temperature     173(2)
_diffrn_radiation_type     MoK\a
_diffrn_radiation_wavelength     0.71073
_diffrn_radiation_source     'fine-focus sealed tube'
_diffrn_radiation_monochromator     graphite
_diffrn_measurement_device_type     'Stoe IPDS II two-circle'
_diffrn_measurement_method     \w
_diffrn_detector_area_resol_mean     ?
_diffrn_reflns_number     20425
_diffrn_reflns_av_R_equivalents     0.0355
_diffrn_reflns_av_sigmaI/netI     0.0173
_diffrn_reflns_theta_min     2.80
_diffrn_reflns_theta_max     25.69
_diffrn_reflns_theta_full     25.00
_diffrn_measured_fraction_theta_max     0.982
_diffrn_measured_fraction_theta_full     0.997
_diffrn_reflns_limit_h_min     -8
_diffrn_reflns_limit_h_max     8
_diffrn_reflns_limit_k_min     -24
_diffrn_reflns_limit_k_max     24
_diffrn_reflns_limit_l_min     -13
_diffrn_reflns_limit_l_max     13
_diffrn_standards_number     0
_diffrn_standards_interval_count     .
_diffrn_standards_interval_time     .
_diffrn_standards_decay_%     ?
_refine_special_details
;
Refinement of <i>F</i>^2^ against ALL reflections. The weighted <i>R</i>-factor
<i>wR</i> and goodness of fit <i>S</i> are based on <i>F</i>^2^, conventional
<i>R</i>-factors <i>R</i> are based on <i>F</i>, with <i>F</i> set to zero for
negative <i>F</i>^2^. The threshold expression of <i>F</i>^2^ >
\s(<i>F</i>^2^) is used only for calculating <i>R</i>-factors(gt) <i>etc</i>.
and is not relevant to the choice of reflections for refinement.
<i>R</i>-factors based on <i>F</i>^2^ are statistically about twice as large
as those based on <i>F</i>, and <i>R</i>- factors based on ALL data will be
even larger.
;
_reflns_number_total     2885
_reflns_number_gt     2518
_reflns_threshold_expression     I>2\s(I)
_refine_ls_structure_factor_coef     Fsqd
_refine_ls_matrix_type     full
_refine_ls_R_factor_all     0.0454
_refine_ls_R_factor_gt     0.0382
_refine_ls_wR_factor_gt     0.0951
_refine_ls_wR_factor_ref     0.0993
_refine_ls_goodness_of_fit_ref     1.061
_refine_ls_restrained_S_all     1.061
_refine_ls_number_reflns     2885
_refine_ls_number_parameters     208
_refine_ls_number_restraints     0
_refine_ls_hydrogen_treatment     constr
_refine_ls_weighting_scheme     calc
_refine_ls_weighting_details
         'calc w=1/[\s^2^(Fo^2^)+(0.0569P)^2^+0.2526P] where P=(Fo^2^+2Fc^2^)/3'
_atom_sites_solution_hydrogens     geom
_atom_sites_solution_primary     direct
_atom_sites_solution_secondary     difmap
_refine_ls_shift/su_max     0.001
_refine_ls_shift/su_mean     0.000
_refine_diff_density_max     0.154
_refine_diff_density_min     -0.212
_refine_ls_extinction_method     none
_refine_ls_extinction_coef     ?
loop_
    _atom_type_symbol
    _atom_type_description
    _atom_type_scat_dispersion_real
    _atom_type_scat_dispersion_imag
    _atom_type_scat_source
    'C' 'C' 0.0033 0.0016
                         'International Tables Vol C Tables 4.2.6.8 and 6.1.1.4'
    'H' 'H' 0.0000 0.0000
                         'International Tables Vol C Tables 4.2.6.8 and 6.1.1.4'
    'N' 'N' 0.0061 0.0033
                         'International Tables Vol C Tables 4.2.6.8 and 6.1.1.4'
    'O' 'O' 0.0106 0.0060
                         'International Tables Vol C Tables 4.2.6.8 and 6.1.1.4'
_computing_data_collection     'X-AREA (Stoe & Cie, 2001)'
_computing_cell_refinement     'X-AREA (Stoe & Cie, 2001)'
_computing_data_reduction     'X-AREA (Stoe & Cie, 2001)'
_computing_structure_solution     'SHELXS97 (Sheldrick, 2008)'
_computing_structure_refinement     'SHELXL97 (Sheldrick, 2008)'
_computing_molecular_graphics     'XP in SHELXTL-Plus (Sheldrick, 2008)'
_computing_publication_material
                            'SHELXL97 (Sheldrick, 2008) and PLATON (Spek, 2009)'
loop_
    _atom_site_type_symbol
    _atom_site_label
    _atom_site_fract_x
    _atom_site_fract_y
    _atom_site_fract_z
    _atom_site_U_iso_or_equiv
    _atom_site_adp_type
    _atom_site_calc_flag
    _atom_site_refinement_flags
    _atom_site_occupancy
    _atom_site_disorder_assembly
    _atom_site_disorder_group
    N N1 0.68091(17) 0.08958(5) 0.49625(11) 0.0357(3) Uani d . 1 . .
    N N2 0.89787(17) 0.03273(5) 0.72184(11) 0.0371(3) Uani d . 1 . .
    C C1 0.72912(18) 0.02470(6) 0.49544(13) 0.0330(3) Uani d . 1 . .
    C C2 0.5740(2) 0.11589(7) 0.38637(14) 0.0418(3) Uani d . 1 . .
    H H2 0.5403 0.1612 0.3860 0.050 Uiso calc R 1 . .
    C C3 0.5071(2) 0.08146(8) 0.27060(15) 0.0478(4) Uani d . 1 . .
    H H3 0.4303 0.1029 0.1945 0.057 Uiso calc R 1 . .
    C C4 0.5553(2) 0.01591(8) 0.26982(15) 0.0477(4) Uani d . 1 . .
    H H4 0.5114 -0.0087 0.1927 0.057 Uiso calc R 1 . .
    C C5 0.6694(2) -0.01440(7) 0.38328(14) 0.0398(3) Uani d . 1 . .
    C C6 0.7275(2) -0.08270(7) 0.38997(17) 0.0480(4) Uani d . 1 . .
    H H6 0.6881 -0.1088 0.3146 0.058 Uiso calc R 1 . .
    C C7 0.8361(2) -0.11014(7) 0.50050(18) 0.0497(4) Uani d . 1 . .
    H H7 0.8733 -0.1552 0.5017 0.060 Uiso calc R 1 . .
    C C8 0.8973(2) -0.07275(6) 0.61706(15) 0.0406(3) Uani d . 1 . .
    C C9 1.0057(2) -0.10017(7) 0.73516(18) 0.0513(4) Uani d . 1 . .
    H H9 1.0437 -0.1452 0.7402 0.062 Uiso calc R 1 . .
    C C10 1.0568(2) -0.06217(8) 0.84299(18) 0.0526(4) Uani d . 1 . .
    H H10 1.1285 -0.0803 0.9238 0.063 Uiso calc R 1 . .
    C C11 1.0001(2) 0.00436(7) 0.83078(15) 0.0459(4) Uani d . 1 . .
    H H11 1.0376 0.0308 0.9057 0.055 Uiso calc R 1 . .
    C C12 0.84467(19) -0.00511(6) 0.61498(13) 0.0342(3) Uani d . 1 . .
    O O1 0.96385(12) 0.19916(5) 0.97867(8) 0.0343(2) Uani d . 1 . .
    H H1O 0.9040 0.1823 0.8970 0.051 Uiso d R 1 . .
    O O2 1.25869(12) 0.33737(4) 1.24759(8) 0.0299(2) Uani d . 1 . .
    H H2O 1.2750 0.3699 1.2006 0.045 Uiso d R 1 . .
    C C13 1.16077(16) 0.20302(6) 1.00360(11) 0.0254(3) Uani d . 1 . .
    C C14 1.26346(16) 0.24552(6) 1.10244(11) 0.0252(3) Uani d . 1 . .
    C C15 1.46410(17) 0.25043(6) 1.13083(12) 0.0300(3) Uani d . 1 . .
    H H15 1.5363 0.2785 1.1984 0.036 Uiso calc R 1 . .
    C C16 1.56203(18) 0.21500(6) 1.06219(13) 0.0333(3) Uani d . 1 . .
    H H16 1.6992 0.2192 1.0829 0.040 Uiso calc R 1 . .
    C C17 1.45820(18) 0.17387(6) 0.96403(12) 0.0325(3) Uani d . 1 . .
    H H17 1.5239 0.1501 0.9164 0.039 Uiso calc R 1 . .
    C C18 1.25733(18) 0.16711(6) 0.93473(12) 0.0293(3) Uani d . 1 . .
    H H18 1.1863 0.1382 0.8682 0.035 Uiso calc R 1 . .
    C C19 1.15095(17) 0.28505(6) 1.17128(11) 0.0297(3) Uani d . 1 . .
    H H19A 1.0333 0.3037 1.1071 0.036 Uiso calc R 1 . .
    H H19B 1.1069 0.2548 1.2265 0.036 Uiso calc R 1 . .
loop_
    _atom_site_aniso_label
    _atom_site_aniso_U_11
    _atom_site_aniso_U_22
    _atom_site_aniso_U_33
    _atom_site_aniso_U_12
    _atom_site_aniso_U_13
    _atom_site_aniso_U_23
    N1 0.0415(6) 0.0277(5) 0.0471(7) -0.0037(5) 0.0269(5) -0.0039(5)
    N2 0.0471(7) 0.0279(6) 0.0456(7) -0.0038(5) 0.0277(5) -0.0007(5)
    C1 0.0352(7) 0.0267(6) 0.0486(8) -0.0082(5) 0.0295(6) -0.0070(5)
    C2 0.0450(8) 0.0384(8) 0.0490(8) -0.0024(6) 0.0248(7) 0.0022(6)
    C3 0.0454(8) 0.0580(10) 0.0469(8) -0.0112(7) 0.0244(7) 0.0013(7)
    C4 0.0474(8) 0.0588(10) 0.0470(8) -0.0211(7) 0.0293(7) -0.0152(7)
    C5 0.0415(7) 0.0374(7) 0.0552(9) -0.0164(6) 0.0356(7) -0.0155(6)
    C6 0.0556(9) 0.0368(8) 0.0695(11) -0.0192(7) 0.0449(9) -0.0242(7)
    C7 0.0539(9) 0.0247(7) 0.0892(13) -0.0095(6) 0.0490(9) -0.0169(7)
    C8 0.0388(7) 0.0240(6) 0.0719(10) -0.0049(5) 0.0357(7) -0.0035(6)
    C9 0.0459(8) 0.0278(7) 0.0909(13) 0.0019(6) 0.0371(9) 0.0081(8)
    C10 0.0484(9) 0.0439(8) 0.0702(11) 0.0004(7) 0.0257(8) 0.0165(8)
    C11 0.0534(9) 0.0402(8) 0.0509(9) -0.0057(6) 0.0263(7) 0.0027(6)
    C12 0.0365(7) 0.0250(6) 0.0538(8) -0.0066(5) 0.0321(6) -0.0056(5)
    O1 0.0208(4) 0.0510(6) 0.0310(5) -0.0017(4) 0.0083(3) -0.0068(4)
    O2 0.0376(5) 0.0240(4) 0.0281(4) -0.0015(3) 0.0108(4) 0.0035(3)
    C13 0.0224(5) 0.0288(6) 0.0254(6) 0.0018(4) 0.0084(4) 0.0058(5)
    C14 0.0248(6) 0.0253(6) 0.0264(6) 0.0022(4) 0.0094(5) 0.0061(5)
    C15 0.0254(6) 0.0291(6) 0.0349(6) -0.0022(5) 0.0090(5) 0.0024(5)
    C16 0.0232(6) 0.0341(7) 0.0446(7) 0.0017(5) 0.0138(5) 0.0059(6)
    C17 0.0323(6) 0.0325(6) 0.0380(7) 0.0079(5) 0.0188(5) 0.0061(5)
    C18 0.0304(6) 0.0299(6) 0.0283(6) 0.0024(5) 0.0105(5) 0.0016(5)
    C19 0.0263(6) 0.0326(6) 0.0311(6) -0.0018(5) 0.0104(5) -0.0024(5)
_geom_special_details
;
All e.s.d.'s (except the e.s.d. in the dihedral angle between two l.s. planes)
are estimated using the full covariance matrix. The cell e.s.d.'s are taken
into account individually in the estimation of e.s.d.'s in distances, angles
and torsion angles; correlations between e.s.d.'s in cell parameters are only
used when they are defined by crystal symmetry. An approximate (isotropic)
treatment of cell e.s.d.'s is used for estimating e.s.d.'s involving l.s.
planes.
;
loop_
    _geom_bond_atom_site_label_1
    _geom_bond_atom_site_label_2
    _geom_bond_site_symmetry_2
    _geom_bond_distance
    _geom_bond_publ_flag
    N1 C2 . 1.3230(19) ?
    N1 C1 . 1.3609(17) ?
    N2 C11 . 1.3235(19) ?
    N2 C12 . 1.3562(17) ?
    C1 C5 . 1.4166(19) ?
    C1 C12 . 1.448(2) ?
    C2 C3 . 1.400(2) ?
    C2 H2 . 0.9500 ?
    C3 C4 . 1.374(2) ?
    C3 H3 . 0.9500 ?
    C4 C5 . 1.401(2) ?
    C4 H4 . 0.9500 ?
    C5 C6 . 1.441(2) ?
    C6 C7 . 1.341(2) ?
    C6 H6 . 0.9500 ?
    C7 C8 . 1.437(2) ?
    C7 H7 . 0.9500 ?
    C8 C9 . 1.402(2) ?
    C8 C12 . 1.4206(18) ?
    C9 C10 . 1.366(3) ?
    C9 H9 . 0.9500 ?
    C10 C11 . 1.403(2) ?
    C10 H10 . 0.9500 ?
    C11 H11 . 0.9500 ?
    O1 C13 . 1.3674(14) ?
    O1 H1O . 0.9310 ?
    O2 C19 . 1.4203(15) ?
    O2 H2O . 0.8714 ?
    C13 C18 . 1.3980(17) ?
    C13 C14 . 1.4006(17) ?
    C14 C15 . 1.3901(17) ?
    C14 C19 . 1.5165(16) ?
    C15 C16 . 1.3979(18) ?
    C15 H15 . 0.9500 ?
    C16 C17 . 1.3816(19) ?
    C16 H16 . 0.9500 ?
    C17 C18 . 1.3938(18) ?
    C17 H17 . 0.9500 ?
    C18 H18 . 0.9500 ?
    C19 H19A . 0.9900 ?
    C19 H19B . 0.9900 ?
loop_
    _geom_angle_atom_site_label_1
    _geom_angle_atom_site_label_2
    _geom_angle_atom_site_label_3
    _geom_angle_site_symmetry_1
    _geom_angle_site_symmetry_3
    _geom_angle
    _geom_angle_publ_flag
    C2 N1 C1 . . 117.24(12) ?
    C11 N2 C12 . . 117.73(12) ?
    N1 C1 C5 . . 122.70(13) ?
    N1 C1 C12 . . 118.04(12) ?
    C5 C1 C12 . . 119.26(12) ?
    N1 C2 C3 . . 124.43(14) ?
    N1 C2 H2 . . 117.8 ?
    C3 C2 H2 . . 117.8 ?
    C4 C3 C2 . . 118.34(15) ?
    C4 C3 H3 . . 120.8 ?
    C2 C3 H3 . . 120.8 ?
    C3 C4 C5 . . 119.67(14) ?
    C3 C4 H4 . . 120.2 ?
    C5 C4 H4 . . 120.2 ?
    C4 C5 C1 . . 117.62(13) ?
    C4 C5 C6 . . 122.97(14) ?
    C1 C5 C6 . . 119.42(15) ?
    C7 C6 C5 . . 121.31(14) ?
    C7 C6 H6 . . 119.3 ?
    C5 C6 H6 . . 119.3 ?
    C6 C7 C8 . . 121.26(13) ?
    C6 C7 H7 . . 119.4 ?
    C8 C7 H7 . . 119.4 ?
    C9 C8 C12 . . 117.59(14) ?
    C9 C8 C7 . . 122.96(14) ?
    C12 C8 C7 . . 119.44(14) ?
    C10 C9 C8 . . 120.10(14) ?
    C10 C9 H9 . . 119.9 ?
    C8 C9 H9 . . 119.9 ?
    C9 C10 C11 . . 118.03(16) ?
    C9 C10 H10 . . 121.0 ?
    C11 C10 H10 . . 121.0 ?
    N2 C11 C10 . . 124.36(15) ?
    N2 C11 H11 . . 117.8 ?
    C10 C11 H11 . . 117.8 ?
    N2 C12 C8 . . 122.19(13) ?
    N2 C12 C1 . . 118.51(11) ?
    C8 C12 C1 . . 119.30(12) ?
    C13 O1 H1O . . 110.0 ?
    C19 O2 H2O . . 111.4 ?
    O1 C13 C18 . . 122.60(11) ?
    O1 C13 C14 . . 116.55(10) ?
    C18 C13 C14 . . 120.85(11) ?
    C15 C14 C13 . . 118.11(11) ?
    C15 C14 C19 . . 123.11(11) ?
    C13 C14 C19 . . 118.77(10) ?
    C14 C15 C16 . . 121.53(12) ?
    C14 C15 H15 . . 119.2 ?
    C16 C15 H15 . . 119.2 ?
    C17 C16 C15 . . 119.61(11) ?
    C17 C16 H16 . . 120.2 ?
    C15 C16 H16 . . 120.2 ?
    C16 C17 C18 . . 120.15(11) ?
    C16 C17 H17 . . 119.9 ?
    C18 C17 H17 . . 119.9 ?
    C17 C18 C13 . . 119.73(12) ?
    C17 C18 H18 . . 120.1 ?
    C13 C18 H18 . . 120.1 ?
    O2 C19 C14 . . 114.26(10) ?
    O2 C19 H19A . . 108.7 ?
    C14 C19 H19A . . 108.7 ?
    O2 C19 H19B . . 108.7 ?
    C14 C19 H19B . . 108.7 ?
    H19A C19 H19B . . 107.6 ?
loop_
    _geom_torsion_atom_site_label_1
    _geom_torsion_atom_site_label_2
    _geom_torsion_atom_site_label_3
    _geom_torsion_atom_site_label_4
    _geom_torsion_site_symmetry_1
    _geom_torsion_site_symmetry_2
    _geom_torsion_site_symmetry_3
    _geom_torsion_site_symmetry_4
    _geom_torsion
    _geom_torsion_publ_flag
    C2 N1 C1 C5 . . . . -0.08(18) ?
    C2 N1 C1 C12 . . . . -179.49(11) ?
    C1 N1 C2 C3 . . . . 0.4(2) ?
    N1 C2 C3 C4 . . . . -0.2(2) ?
    C2 C3 C4 C5 . . . . -0.3(2) ?
    C3 C4 C5 C1 . . . . 0.55(19) ?
    C3 C4 C5 C6 . . . . -179.40(13) ?
    N1 C1 C5 C4 . . . . -0.37(18) ?
    C12 C1 C5 C4 . . . . 179.04(11) ?
    N1 C1 C5 C6 . . . . 179.58(11) ?
    C12 C1 C5 C6 . . . . -1.02(17) ?
    C4 C5 C6 C7 . . . . -179.66(13) ?
    C1 C5 C6 C7 . . . . 0.40(19) ?
    C5 C6 C7 C8 . . . . 0.6(2) ?
    C6 C7 C8 C9 . . . . 177.95(13) ?
    C6 C7 C8 C12 . . . . -1.0(2) ?
    C12 C8 C9 C10 . . . . 0.1(2) ?
    C7 C8 C9 C10 . . . . -178.94(13) ?
    C8 C9 C10 C11 . . . . -0.9(2) ?
    C12 N2 C11 C10 . . . . -0.1(2) ?
    C9 C10 C11 N2 . . . . 1.0(2) ?
    C11 N2 C12 C8 . . . . -0.86(18) ?
    C11 N2 C12 C1 . . . . 178.66(11) ?
    C9 C8 C12 N2 . . . . 0.86(18) ?
    C7 C8 C12 N2 . . . . 179.91(11) ?
    C9 C8 C12 C1 . . . . -178.65(11) ?
    C7 C8 C12 C1 . . . . 0.40(18) ?
    N1 C1 C12 N2 . . . . 0.52(17) ?
    C5 C1 C12 N2 . . . . -178.92(10) ?
    N1 C1 C12 C8 . . . . -179.96(11) ?
    C5 C1 C12 C8 . . . . 0.61(17) ?
    O1 C13 C14 C15 . . . . 179.69(10) ?
    C18 C13 C14 C15 . . . . -0.63(17) ?
    O1 C13 C14 C19 . . . . -1.68(15) ?
    C18 C13 C14 C19 . . . . 178.01(11) ?
    C13 C14 C15 C16 . . . . 0.95(17) ?
    C19 C14 C15 C16 . . . . -177.62(11) ?
    C14 C15 C16 C17 . . . . -0.24(19) ?
    C15 C16 C17 C18 . . . . -0.81(18) ?
    C16 C17 C18 C13 . . . . 1.12(18) ?
    O1 C13 C18 C17 . . . . 179.27(11) ?
    C14 C13 C18 C17 . . . . -0.39(17) ?
    C15 C14 C19 O2 . . . . 12.73(16) ?
    C13 C14 C19 O2 . . . . -165.84(10) ?
loop_
    _geom_hbond_atom_site_label_D
    _geom_hbond_atom_site_label_H
    _geom_hbond_atom_site_label_A
    _geom_hbond_site_symmetry_A
    _geom_hbond_distance_DH
    _geom_hbond_distance_HA
    _geom_hbond_distance_DA
    _geom_hbond_angle_DHA
    O1 H1O O2 4_565 0.93 1.69 2.6125(14) 168.4
    O2 H2O N1 4_666 0.87 2.29 3.0390(15) 143.7
    O2 H2O N2 4_666 0.87 2.15 2.8663(14) 139.7
data_global
_journal_date_recd_electronic     2009-10-20
_journal_date_accepted     2009-10-27
_journal_name_full     'Acta Crystallographica, Section E'
_journal_year     2009
_journal_volume     65
_journal_issue     11
_journal_page_first     o2936
_journal_page_last     o2936
_journal_paper_category     QO
_journal_coeditor_code     OM2291
_publ_contact_author
;
      Dr. Michael Bolte
      Institut f\"ur Anorganische Chemie
      J. W. Goethe-Universit\"at
      Max-von-Laue-Str. 7
      60438 Frankfurt/Main
      Germany
;
_publ_contact_author_email     bolte@chemie.uni-frankfurt.de
_publ_contact_author_fax     '49 69 798 29239'
_publ_contact_author_phone     '49 69 798 29136'
_publ_section_title
;
2-Hydroxybenzyl alcohol--phenanthroline (1/1)
;
loop_
    _publ_author_name
    _publ_author_address
    'Ton, Cuong Quoc'
;
Institut f\"ur Organische Chemie der Goethe-Universit\"at Frankfurt,
Max-von-Laue-Strasse 7, D-60438 Frankfurt am Main, Germany
;
    'Bolte, Michael'
;
Institut f\"ur Anorganische Chemie der Goethe-Universit\"at Frankfurt,
Max-von-Laue-Strasse 7, D-60438 Frankfurt am Main, Germany
;
