# Supplementary material for: 2-Hydroxy­benzyl alcohol–phenanthroline (1/1)
Source: Acta Crystallogr Sect E Struct Rep Online. 2009 Oct 31;65(Pt 11):o2936. doi: 10.1107/S1600536809044699 (PMC2971015; doi:10.1107/S1600536809044699)
Supplement: Supplementary file 2 [file e-65-o2936-Isup2.hkl]

# 
# h,k,l, Fc-squared, Fo-squared, sigma(Fo-squared) and status flag 
# 
data_I
_shelx_title ' ctsun4-2               R = 0.04' 
_shelx_refln_list_code          4 
_shelx_F_calc_maximum      101.32 
_exptl_crystal_F_000       640.00 
_reflns_d_resolution_high  0.8197 
 
loop_ 
 _symmetry_equiv_pos_as_xyz 
 'x, y, z' 
 '-x+1/2, y+1/2, -z+1/2' 
 '-x, -y, -z' 
 'x-1/2, -y-1/2, z-1/2' 
 
_cell_length_a     7.2640 
_cell_length_b    20.2560 
_cell_length_c    11.0820 
_cell_angle_alpha  90.000 
_cell_angle_beta  109.130 
_cell_angle_gamma  90.000 
 
_shelx_F_squared_multiplier     1.000 
 
loop_ 
 _refln_index_h 
 _refln_index_k 
 _refln_index_l 
 _refln_F_squared_calc 
 _refln_F_squared_meas 
 _refln_F_squared_sigma 
 _refln_observed_status 
   2   0   0     1011.33      865.66     15.92 o 
   4   0   0     1865.56     1969.11     10.48 o 
   6   0   0        0.61        3.40      2.08 o 
   8   0   0        0.90        5.96      2.00 o 
   1   1   0      959.26      849.14      5.61 o 
   2   1   0     1433.68     1313.92      8.94 o 
   3   1   0       33.07       34.68      1.59 o 
   4   1   0      554.06      605.05      4.93 o 
   5   1   0      200.59      222.30      2.72 o 
   6   1   0      449.54      400.77      3.93 o 
   7   1   0      121.31      123.15      1.53 o 
   8   1   0        1.74        0.77      1.48 o 
   1   2   0       59.91       56.92      2.06 o 
   2   2   0       63.91       55.34      1.81 o 
   3   2   0      473.35      482.94      6.11 o 
   4   2   0      363.18      415.38      3.99 o 
   5   2   0      339.47      369.41      3.69 o 
   6   2   0       40.00       36.63      1.46 o 
   7   2   0       24.71       23.48      1.47 o 
   8   2   0        0.71        2.40      1.48 o 
   1   3   0     1062.87      903.23      9.12 o 
   2   3   0       57.18       69.17      1.69 o 
   3   3   0      164.25      170.80      2.01 o 
   4   3   0       11.90       17.97      1.30 o 
   5   3   0      236.57      254.24      2.69 o 
   6   3   0      112.78       92.48      1.55 o 
   7   3   0        0.54        6.53      1.43 o 
   8   3   0        0.01        3.32      1.51 o 
   0   4   0     2956.36     2617.79     31.81 o 
   1   4   0        8.84        5.46      1.94 o 
   2   4   0      478.93      421.19      3.17 o 
   3   4   0        7.51        8.57      1.56 o 
   4   4   0       48.42       39.46      1.31 o 
   5   4   0        6.66        9.61      1.33 o 
   6   4   0       19.67       23.21      1.43 o 
   7   4   0        4.69        6.94      1.44 o 
   8   4   0        3.20        5.45      1.50 o 
   1   5   0       66.52       66.73      2.78 o 
   2   5   0        5.87        7.53      1.54 o 
   3   5   0        4.57        3.84      1.54 o 
   4   5   0       41.51       47.53      1.48 o 
   5   5   0       83.70       87.49      1.49 o 
   6   5   0        0.06        1.61      1.47 o 
   7   5   0       29.68       28.55      1.44 o 
   8   5   0        0.00       -1.55      1.55 o 
   0   6   0       12.68        7.02      2.30 o 
   1   6   0      576.41      530.58      7.41 o 
   2   6   0      255.22      257.29      2.96 o 
   3   6   0      608.21      617.49      4.99 o 
   4   6   0       51.58       51.07      1.49 o 
   5   6   0      216.01      223.87      2.75 o 
   6   6   0       13.58       20.89      1.56 o 
   7   6   0       14.46       17.27      1.48 o 
   8   6   0        4.90        4.70      1.61 o 
   1   7   0       87.69       84.04      1.73 o 
   2   7   0     1403.80     1445.15     15.89 o 
   3   7   0      253.59      227.90      1.87 o 
   4   7   0       32.79       27.19      1.39 o 
   5   7   0      157.18      167.90      1.83 o 
   6   7   0        0.00       -1.02      1.61 o 
   7   7   0       28.17       29.92      1.53 o 
   8   7   0        0.55        0.70      3.06 o 
   0   8   0       73.86       76.28      2.46 o 
   1   8   0      243.71      228.82      2.91 o 
   2   8   0       69.32       85.38      2.00 o 
   3   8   0      463.41      481.49      6.31 o 
   4   8   0        1.77        2.50      1.37 o 
   5   8   0       27.05       28.57      1.65 o 
   6   8   0       23.11       25.71      1.43 o 
   7   8   0      236.30      238.97      3.56 o 
   1   9   0       46.04       57.57      1.94 o 
   2   9   0      645.04      705.40      4.59 o 
   3   9   0      219.50      219.51      1.83 o 
   4   9   0      207.65      194.86      1.93 o 
   5   9   0      371.52      390.09      4.23 o 
   6   9   0       73.31       75.32      1.69 o 
   7   9   0      132.01      130.69      2.01 o 
   0  10   0     3224.43     3324.85     34.36 o 
   1  10   0      262.65      256.66      2.69 o 
   2  10   0      578.92      553.78      8.01 o 
   3  10   0      440.78      442.24      7.05 o 
   4  10   0      129.64      135.08      2.23 o 
   5  10   0      305.67      322.98      3.01 o 
   6  10   0      738.16      744.86      9.47 o 
   7  10   0       47.87       44.94      1.86 o 
   1  11   0        4.42        6.81      1.68 o 
   2  11   0      584.81      627.45      6.83 o 
   3  11   0       19.30       21.81      1.41 o 
   4  11   0       29.48       28.68      1.56 o 
   5  11   0        1.41        2.68      1.71 o 
   6  11   0      183.95      183.66      4.26 o 
   7  11   0       27.02       27.44      1.70 o 
   0  12   0     2263.52     2564.70     29.26 o 
   1  12   0        7.09       11.29      1.58 o 
   2  12   0      365.40      391.30      4.32 o 
   3  12   0       11.33        9.69      1.52 o 
   4  12   0     1042.43     1048.06     14.55 o 
   5  12   0      124.48      129.66      2.38 o 
   6  12   0       17.98       17.31      1.75 o 
   7  12   0       53.71       52.30      1.94 o 
   1  13   0      137.79      139.61      2.08 o 
   2  13   0      232.71      237.75      2.40 o 
   3  13   0       36.03       36.71      1.58 o 
   4  13   0        4.26        4.30      1.70 o 
   5  13   0       46.11       44.30      1.79 o 
   6  13   0        5.91        5.57      1.79 o 
   7  13   0        8.84        8.47      1.68 o 
   0  14   0        1.76        1.75      2.19 o 
   1  14   0       42.72       45.62      1.61 o 
   2  14   0       41.59       47.31      1.69 o 
   3  14   0       84.52       86.74      1.73 o 
   4  14   0      261.71      264.74      3.15 o 
   5  14   0       60.49       66.41      1.70 o 
   6  14   0       76.84       80.10      1.92 o 
   1  15   0      253.00      276.88      3.68 o 
   2  15   0      256.35      262.51      3.92 o 
   3  15   0        3.76        5.31      1.74 o 
   4  15   0       62.70       69.32      1.82 o 
   5  15   0       35.89       33.07      1.68 o 
   6  15   0       66.47       62.25      1.93 o 
   0  16   0      119.56      128.60      3.77 o 
   1  16   0        1.93        1.08      1.61 o 
   2  16   0      359.60      335.36      4.84 o 
   3  16   0        0.23       -0.54      1.64 o 
   4  16   0       14.06       16.55      1.63 o 
   5  16   0      206.53      202.25      2.41 o 
   6  16   0        9.16       10.10      1.97 o 
   1  17   0        0.77       -0.32      1.68 o 
   2  17   0       26.17       36.73      1.87 o 
   3  17   0       67.88       67.78      1.75 o 
   4  17   0       13.76       14.48      1.69 o 
   5  17   0       97.48       96.16      1.84 o 
   6  17   0       55.06       55.47      2.80 o 
   0  18   0        0.71        3.95      2.36 o 
   1  18   0      234.87      203.41      3.79 o 
   2  18   0        0.32        0.56      1.66 o 
   3  18   0        9.56        6.86      1.80 o 
   4  18   0       28.43       27.78      1.79 o 
   5  18   0        7.17        9.31      1.94 o 
   1  19   0       58.37       51.98      1.76 o 
   2  19   0       58.06       58.37      1.78 o 
   3  19   0        0.16       -0.27      1.68 o 
   4  19   0      175.29      179.34      2.76 o 
   5  19   0      395.87      372.21      7.84 o 
   0  20   0        4.92        7.58      2.32 o 
   1  20   0        3.93        2.94      1.68 o 
   2  20   0       25.77       22.40      1.80 o 
   3  20   0        2.62        2.92      1.83 o 
   4  20   0        7.37        9.23      1.85 o 
   1  21   0      133.11      121.44      2.04 o 
   2  21   0       22.21       20.22      1.88 o 
   3  21   0       36.56       39.33      1.91 o 
   4  21   0        5.86        7.57      1.77 o 
   0  22   0      473.54      469.03      9.67 o 
   1  22   0       84.33       72.74      2.01 o 
   2  22   0       28.24       29.41      1.95 o 
   3  22   0        0.40        1.68      1.87 o 
   1  23   0      122.55      132.77      2.83 o 
   2  23   0        2.29        3.03      1.92 o 
   0  24   0      276.20      279.31      5.22 o 
   1  24   0        3.55        2.19      1.56 o 
  -7   0   1       85.99      114.65      2.40 o 
  -5   0   1       35.98       39.43      1.93 o 
  -3   0   1      833.83      892.54     18.65 o 
  -1   0   1     3156.11     2603.97     28.91 o 
   1   0   1      149.82      144.27      3.12 o 
   3   0   1        0.26        6.76      3.96 o 
   5   0   1      621.81      702.22     15.12 o 
   7   0   1      172.15      143.66      2.19 o 
  -8   1   1        2.78        2.41      1.49 o 
  -7   1   1      101.26       93.29      1.61 o 
  -6   1   1       13.09       14.62      1.39 o 
  -5   1   1        0.03        0.17      1.36 o 
  -4   1   1      424.09      458.36      2.35 o 
  -3   1   1      103.62      124.81      1.96 o 
  -1   1   1     3267.14     2718.83     28.26 o 
   1   1   1      796.53      703.01      4.08 o 
   2   1   1       22.46       19.42      1.43 o 
   3   1   1     1429.22     1525.65     14.80 o 
   4   1   1      201.30      205.46      1.70 o 
   5   1   1       31.38       31.17      1.49 o 
   6   1   1       14.62       15.33      1.43 o 
   7   1   1       23.03       24.08      1.48 o 
   8   1   1        6.26        9.10      1.52 o 
  -8   2   1        0.16        0.35      1.49 o 
  -7   2   1      562.22      519.95      3.83 o 
  -6   2   1      297.83      279.61      2.50 o 
  -5   2   1        7.49        7.95      1.26 o 
  -4   2   1       37.75       46.10      1.47 o 
  -3   2   1      665.01      704.75      6.95 o 
  -1   2   1      271.24      229.80      3.55 o 
   0   2   1       58.17       38.53      2.14 o 
   1   2   1     3381.88     2932.07     25.39 o 
   2   2   1      673.18      599.20      5.06 o 
   3   2   1        9.90       11.12      1.74 o 
   4   2   1      209.51      214.81      1.64 o 
   5   2   1      547.31      576.05      5.67 o 
   6   2   1        2.86        4.05      1.42 o 
   7   2   1       41.59       35.20      1.43 o 
   8   2   1       26.04       30.24      1.56 o 
  -8   3   1       35.55       35.59      1.52 o 
  -7   3   1      105.82      100.48      1.59 o 
  -6   3   1       33.55       35.95      1.52 o 
  -5   3   1        2.53        5.04      1.36 o 
  -4   3   1      291.37      327.87      2.80 o 
  -3   3   1        1.03        1.52      1.57 o 
  -2   3   1     3072.60     2986.16     29.72 o 
  -1   3   1     2396.89     2115.23     28.78 o 
   0   3   1    10265.09     8612.63     89.45 o 
   1   3   1      347.27      290.12      3.32 o 
   2   3   1      335.39      328.73      3.40 o 
   3   3   1      332.14      348.03      2.57 o 
   4   3   1       65.41       76.40      1.44 o 
   5   3   1      164.76      171.03      1.84 o 
   6   3   1       77.79       71.13      1.43 o 
   7   3   1        3.34        3.84      1.39 o 
   8   3   1        5.52        6.23      1.57 o 
  -8   4   1        0.60        1.69      1.54 o 
  -7   4   1       49.92       49.48      1.47 o 
  -6   4   1       50.70       47.54      1.34 o 
  -5   4   1        9.32       12.37      1.34 o 
  -4   4   1        7.78        6.47      1.33 o 
  -3   4   1       80.70       72.63      1.76 o 
  -2   4   1     2174.10     2108.62     19.05 o 
  -1   4   1      592.40      548.04      8.34 o 
   0   4   1     6589.63     5539.46     71.23 o 
   1   4   1      437.46      377.27      6.15 o 
   2   4   1       13.48       15.36      1.50 o 
   3   4   1      220.64      225.51      1.86 o 
   4   4   1      927.12      982.95      8.14 o 
   5   4   1       50.45       58.74      1.43 o 
   6   4   1       61.16       59.01      1.56 o 
   7   4   1       31.55       31.75      1.49 o 
  -8   5   1        8.77       11.20      1.54 o 
  -7   5   1        2.25        4.77      1.53 o 
  -6   5   1       53.86       58.54      1.81 o 
  -5   5   1       16.57       17.11      1.38 o 
  -4   5   1      507.15      514.28      6.19 o 
  -3   5   1       66.31       73.41      1.91 o 
  -2   5   1     2014.18     1932.56     19.29 o 
  -1   5   1      347.35      328.91      6.20 o 
   1   5   1      327.42      327.26      5.54 o 
   2   5   1       58.61       51.37      1.72 o 
   3   5   1     1287.79     1389.47     15.81 o 
   4   5   1       32.19       40.86      1.54 o 
   5   5   1       60.95       59.32      1.54 o 
   6   5   1       20.36       19.54      1.41 o 
   7   5   1        0.02        1.52      1.42 o 
  -8   6   1        7.85        9.54      1.64 o 
  -7   6   1        5.01        7.48      1.64 o 
  -6   6   1        0.02        2.78      1.42 o 
  -5   6   1        0.61        1.07      1.37 o 
  -4   6   1      511.84      541.50      5.50 o 
  -3   6   1       22.31       18.91      1.63 o 
  -2   6   1     1028.14      987.55     11.52 o 
  -1   6   1      459.67      390.87      5.52 o 
   0   6   1      875.73      798.98      5.73 o 
   1   6   1       12.19        9.48      1.50 o 
   2   6   1       11.75       18.50      1.73 o 
   3   6   1      669.33      651.56      5.42 o 
   4   6   1        2.54        6.34      1.36 o 
   5   6   1        3.38        4.64      1.46 o 
   6   6   1      127.02      125.21      1.63 o 
   7   6   1       10.61       13.07      1.45 o 
  -8   7   1      143.45      144.89      2.45 o 
  -7   7   1       17.51       19.99      1.46 o 
  -6   7   1        4.89        5.75      1.41 o 
  -5   7   1       31.51       31.35      1.42 o 
  -4   7   1        2.06        1.40      1.43 o 
  -3   7   1      286.38      279.97      2.28 o 
  -2   7   1      107.37      113.22      3.01 o 
  -1   7   1      342.72      330.05      3.74 o 
   0   7   1      834.21      819.41      5.81 o 
   1   7   1       20.30       15.54      1.70 o 
   2   7   1     1326.74     1240.93     16.60 o 
   3   7   1      186.83      193.42      1.75 o 
   4   7   1       61.58       56.37      1.47 o 
   5   7   1        1.02        2.09      1.51 o 
   6   7   1        2.49        1.27      1.44 o 
   7   7   1       49.26       46.74      1.56 o 
  -8   8   1       75.04       68.65      1.89 o 
  -7   8   1        0.25       -1.12      1.47 o 
  -6   8   1      141.99      153.03      1.79 o 
  -5   8   1       31.57       33.45      1.51 o 
  -4   8   1       69.66       71.43      1.60 o 
  -3   8   1        1.02        2.65      1.53 o 
  -2   8   1      410.92      422.34      5.93 o 
  -1   8   1      218.33      208.76      2.25 o 
   0   8   1     3169.86     3119.40     28.82 o 
   1   8   1      376.01      392.13      5.11 o 
   2   8   1       44.25       49.14      1.84 o 
   3   8   1      215.56      224.90      3.39 o 
   4   8   1      399.44      410.51      4.57 o 
   5   8   1      261.70      256.41      4.70 o 
   6   8   1        5.81        9.21      1.59 o 
   7   8   1       45.53       44.25      1.61 o 
  -7   9   1      165.25      165.67      2.01 o 
  -6   9   1        0.11        1.62      1.45 o 
  -5   9   1      795.27      789.90      7.32 o 
  -4   9   1      123.64      130.90      1.68 o 
  -3   9   1       12.89       15.37      1.44 o 
  -2   9   1      559.96      623.26      7.05 o 
  -1   9   1     2018.83     1959.00     19.34 o 
   0   9   1     1561.22     1635.65     14.11 o 
   1   9   1      237.05      229.46      2.18 o 
   2   9   1      110.61      128.32      1.99 o 
   3   9   1        6.31        5.95      1.36 o 
   4   9   1       39.16       36.95      1.55 o 
   5   9   1     1012.60     1042.27     13.33 o 
   6   9   1       24.84       28.51      1.67 o 
   7   9   1        2.09        4.43      1.64 o 
  -7  10   1       33.89       30.23      1.70 o 
  -6  10   1      228.77      229.07      2.25 o 
  -5  10   1       23.71       30.43      1.71 o 
  -4  10   1       39.42       40.24      1.58 o 
  -3  10   1       44.11       41.53      1.57 o 
  -2  10   1     1326.52     1459.81     19.76 o 
  -1  10   1       81.81       76.78      1.89 o 
   0  10   1       54.29       62.43      1.89 o 
   1  10   1     2380.75     2475.64     23.27 o 
   2  10   1       36.34       39.51      1.61 o 
   3  10   1        9.80       11.57      1.51 o 
   4  10   1      640.00      624.24      8.97 o 
   5  10   1      480.69      456.97      5.29 o 
   6  10   1       27.77       29.71      1.64 o 
   7  10   1        4.50        2.18      1.70 o 
  -7  11   1      329.19      312.12      2.67 o 
  -6  11   1        0.14        3.35      1.58 o 
  -5  11   1      862.96      870.12     13.24 o 
  -4  11   1        0.57        2.16      1.55 o 
  -3  11   1       54.17       58.65      1.56 o 
  -2  11   1     1040.74     1166.61      9.14 o 
  -1  11   1       80.85       79.35      1.78 o 
   0  11   1      257.25      321.80      2.67 o 
   1  11   1      317.06      313.60      3.62 o 
   2  11   1       47.61       32.83      1.49 o 
   3  11   1        8.75       11.71      1.45 o 
   4  11   1      148.93      150.09     11.83 o 
   5  11   1        2.92        3.90      1.72 o 
   6  11   1        5.88        7.33      1.67 o 
   7  11   1        1.37        4.30      1.79 o 
  -7  12   1        3.75        6.10      1.81 o 
  -6  12   1      199.96      200.83      3.68 o 
  -5  12   1       81.38       86.70      2.35 o 
  -4  12   1       67.63       71.54      1.71 o 
  -3  12   1      144.03      134.21      1.66 o 
  -2  12   1       57.22       59.49      1.64 o 
  -1  12   1      155.60      153.92      1.91 o 
   0  12   1        3.75        3.40      1.65 o 
   1  12   1      568.26      620.05      6.96 o 
   2  12   1       75.96       74.46      1.55 o 
   3  12   1       10.59       14.41      1.58 o 
   4  12   1        9.63       11.74      1.61 o 
   5  12   1      107.37      108.27      1.90 o 
   6  12   1       29.00       29.51      1.78 o 
   7  12   1        0.49        5.95      2.86 o 
  -7  13   1        6.65        5.76      1.82 o 
  -6  13   1       48.47       52.57      2.09 o 
  -5  13   1      681.32      670.62      8.33 o 
  -4  13   1        0.38       -0.93      1.56 o 
  -3  13   1       20.23       21.80      1.58 o 
  -2  13   1        1.30        2.08      1.51 o 
  -1  13   1      816.52      850.76      9.03 o 
   0  13   1       75.53       94.10      1.69 o 
   1  13   1        6.18        9.08      1.52 o 
   2  13   1        1.92        4.51      1.55 o 
   3  13   1        7.21        7.52      1.61 o 
   4  13   1      129.97      134.76      2.64 o 
   5  13   1      805.17      795.02     10.89 o 
   6  13   1       77.07       81.35      2.15 o 
  -7  14   1       29.90       31.07      2.08 o 
  -6  14   1       36.29       39.71      1.71 o 
  -5  14   1        0.03       -0.79      1.67 o 
  -4  14   1      270.31      254.84      3.46 o 
  -3  14   1        3.93        4.35      1.57 o 
  -2  14   1      506.31      553.72      8.07 o 
  -1  14   1       32.83       33.55      1.57 o 
   0  14   1      159.83      161.39      2.53 o 
   1  14   1      209.58      216.95      2.87 o 
   2  14   1      194.19      190.21      1.90 o 
   3  14   1        6.95        6.93      1.60 o 
   4  14   1       86.15       85.90      2.15 o 
   5  14   1      442.24      432.95      6.02 o 
   6  14   1       63.81       71.86      2.34 o 
  -6  15   1       36.91       36.75      1.82 o 
  -5  15   1      171.33      169.40      2.24 o 
  -4  15   1        2.70        5.26      1.93 o 
  -3  15   1       37.83       34.01      1.64 o 
  -2  15   1       10.05        9.92      1.68 o 
  -1  15   1       12.83       17.23      1.56 o 
   0  15   1      140.01      144.76      1.79 o 
   1  15   1        4.56        5.71      1.64 o 
   2  15   1       35.99       38.23      1.70 o 
   3  15   1      476.04      477.04      5.64 o 
   4  15   1       19.48       19.60      1.65 o 
   5  15   1      168.91      175.00      2.60 o 
   6  15   1       75.03       71.04      2.02 o 
  -6  16   1       73.12       69.84      2.38 o 
  -5  16   1       30.73       31.23      1.79 o 
  -4  16   1       41.68       43.79      1.94 o 
  -3  16   1      126.77      113.16      2.56 o 
  -2  16   1       61.83       68.68      1.82 o 
  -1  16   1       11.65        8.87      1.55 o 
   0  16   1       24.46       26.02      1.53 o 
   1  16   1       37.04       34.58      1.63 o 
   2  16   1       66.25       73.70      1.90 o 
   3  16   1      300.26      308.83      4.71 o 
   4  16   1       28.49       29.01      1.70 o 
   5  16   1       95.47       93.53      2.05 o 
   6  16   1        5.30        6.93      1.76 o 
  -6  17   1       71.45       65.96      2.09 o 
  -5  17   1      146.37      137.09      2.65 o 
  -4  17   1      108.27      107.34      1.83 o 
  -3  17   1       91.80       90.45      1.79 o 
  -2  17   1       85.74       85.04      1.87 o 
  -1  17   1        7.39       13.95      1.62 o 
   0  17   1       40.56       40.07      1.66 o 
   1  17   1       74.23       74.29      1.76 o 
   2  17   1      110.06      109.98      1.85 o 
   3  17   1      264.51      271.51      4.69 o 
   4  17   1      304.09      297.03      5.68 o 
   5  17   1        5.84        7.37      1.74 o 
  -5  18   1      259.26      252.17      4.22 o 
  -4  18   1        7.71        8.14      1.72 o 
  -3  18   1        6.07        7.42      1.71 o 
  -2  18   1        3.11        3.32      1.74 o 
  -1  18   1       29.21       32.11      1.65 o 
   0  18   1      107.43      102.78      1.78 o 
   1  18   1       92.53       87.67      1.69 o 
   2  18   1       99.07       98.30      1.85 o 
   3  18   1      569.54      556.24      7.06 o 
   4  18   1      173.96      172.73      3.01 o 
   5  18   1        3.49        6.04      1.99 o 
  -5  19   1      177.33      179.47      3.33 o 
  -4  19   1       10.58        9.62      1.78 o 
  -3  19   1       28.66       24.23      1.85 o 
  -2  19   1       47.55       44.08      1.82 o 
  -1  19   1      259.47      240.47      3.22 o 
   0  19   1       95.80       89.63      1.89 o 
   1  19   1       17.93       15.27      1.76 o 
   2  19   1       17.28       17.27      1.73 o 
   3  19   1       88.75       85.56      2.00 o 
   4  19   1       60.70       62.25      1.98 o 
   5  19   1      107.89      107.48      2.09 o 
  -5  20   1        0.29        6.96      3.29 o 
  -4  20   1       26.43       25.93      1.95 o 
  -3  20   1        1.04        0.79      1.76 o 
  -2  20   1      191.42      182.90      2.08 o 
  -1  20   1      117.77      119.02      2.62 o 
   0  20   1        0.96        3.70      1.62 o 
   1  20   1        7.05       10.81      1.72 o 
   2  20   1       58.54       54.44      1.84 o 
   3  20   1       66.29       65.28      1.79 o 
   4  20   1      112.25      109.19      2.61 o 
  -4  21   1       30.24       29.16      1.83 o 
  -3  21   1        4.66        6.33      1.80 o 
  -2  21   1       19.38       19.82      1.80 o 
  -1  21   1       35.91       27.15      1.86 o 
   0  21   1        7.94        6.50      1.77 o 
   1  21   1        0.94        3.27      1.82 o 
   2  21   1       10.83       10.25      1.80 o 
   3  21   1       44.22       46.36      1.92 o 
   4  21   1       18.54       22.25      2.00 o 
  -3  22   1        7.92       11.81      1.88 o 
  -2  22   1       21.24       22.60      1.91 o 
  -1  22   1       31.24       29.99      1.93 o 
   0  22   1      148.16      144.98      2.92 o 
   1  22   1       22.07       21.59      1.89 o 
   2  22   1       15.47       15.39      1.89 o 
   3  22   1       16.05       17.18      1.90 o 
  -3  23   1        0.52        3.44      2.01 o 
  -2  23   1        7.05        9.77      1.92 o 
  -1  23   1      267.57      243.66      4.44 o 
   0  23   1        8.54        8.30      1.88 o 
   1  23   1        0.02        0.67      1.92 o 
   2  23   1       17.73       15.53      2.00 o 
  -1  24   1       24.99       24.21      1.93 o 
   0  24   1        0.73        2.67      1.89 o 
   1  24   1       68.43       72.17      2.25 o 
  -8   0   2       70.78       65.57      2.30 o 
  -6   0   2        0.00        3.02      1.94 o 
  -4   0   2      119.98      102.77      2.68 o 
   0   0   2      828.47      741.71     11.69 o 
   2   0   2       78.17       78.67      2.20 o 
   4   0   2       14.59       12.02      1.78 o 
   6   0   2       56.88       46.64      1.93 o 
  -8   1   2        6.70       11.40      1.48 o 
  -7   1   2      139.04      140.69      1.59 o 
  -6   1   2       50.95       50.61      1.53 o 
  -5   1   2        2.87        4.13      1.30 o 
  -4   1   2      871.48      957.88     11.26 o 
  -3   1   2      257.89      291.38      2.03 o 
  -2   1   2     1897.95     1753.62     13.93 o 
  -1   1   2      447.76      419.68      4.58 o 
   0   1   2     1365.34     1119.34     15.15 o 
   1   1   2       19.82       17.75      1.45 o 
   2   1   2       20.02       17.97      1.46 o 
   3   1   2      450.80      481.95      4.17 o 
   4   1   2      199.61      185.98      2.43 o 
   5   1   2       27.47       37.22      1.36 o 
   6   1   2       15.01       16.33      1.40 o 
   7   1   2        8.49        7.32      1.40 o 
  -8   2   2        1.36       -0.11      1.49 o 
  -7   2   2        4.49        7.01      1.41 o 
  -6   2   2        3.46        3.68      1.33 o 
  -5   2   2       70.95       72.94      1.39 o 
  -4   2   2       45.40       51.08      1.64 o 
  -3   2   2      930.21      914.13      5.99 o 
  -1   2   2     1830.01     1627.19     24.81 o 
   0   2   2     5987.45     4984.33     72.97 o 
   1   2   2     2509.97     2248.88     24.59 o 
   2   2   2      143.07      149.15      1.73 o 
   3   2   2       14.60       20.64      1.51 o 
   4   2   2       44.60       59.35      1.41 o 
   5   2   2        5.79        5.66      1.27 o 
   6   2   2       13.17       12.03      1.42 o 
   7   2   2       55.09       50.49      1.49 o 
  -8   3   2       10.39       16.92      1.47 o 
  -7   3   2       47.03       33.65      1.53 o 
  -6   3   2        5.05        6.93      1.33 o 
  -5   3   2        2.63        2.67      1.38 o 
  -4   3   2       98.47       87.56      1.63 o 
  -3   3   2        5.26       12.87      1.67 o 
  -2   3   2     5045.95     4775.73     39.40 o 
  -1   3   2       49.44       47.90      2.03 o 
   0   3   2     3638.46     3142.24     30.76 o 
   1   3   2      414.70      373.31      4.67 o 
   2   3   2      226.27      225.05      1.91 o 
   3   3   2     1073.87     1119.37     10.09 o 
   4   3   2       23.94       27.42      1.48 o 
   5   3   2        5.41        8.85      1.27 o 
   6   3   2       32.56       28.73      1.40 o 
   7   3   2       60.46       56.85      1.48 o 
  -8   4   2        0.03        3.53      1.46 o 
  -7   4   2       29.27       30.42      1.55 o 
  -6   4   2       58.82       54.53      1.46 o 
  -5   4   2      201.02      201.19      1.60 o 
  -4   4   2     1865.02     1950.01     17.05 o 
  -3   4   2     1881.71     1866.24     14.43 o 
  -2   4   2      361.43      362.99      3.91 o 
  -1   4   2     4574.53     4082.16     68.50 o 
   0   4   2       96.68       88.74      2.05 o 
   1   4   2      723.87      674.07      9.26 o 
   2   4   2       65.47       47.83      1.89 o 
   3   4   2     2237.04     2402.99     18.56 o 
   4   4   2      155.42      158.86      1.64 o 
   5   4   2       27.66       29.17      1.36 o 
   6   4   2        0.54        0.99      1.35 o 
   7   4   2       21.76       17.93      1.55 o 
  -8   5   2        0.07        0.14      1.47 o 
  -7   5   2       40.19       32.30      1.47 o 
  -6   5   2      105.47      101.01      1.73 o 
  -5   5   2        8.35        8.66      1.40 o 
  -4   5   2      111.98      137.10      1.74 o 
  -3   5   2        9.77       14.71      1.63 o 
  -2   5   2      268.09      293.94      2.90 o 
  -1   5   2      216.58      183.55      2.13 o 
   0   5   2     7451.31     6782.11     98.53 o 
   1   5   2     1677.35     1602.02     25.11 o 
   2   5   2       48.78       44.21      1.69 o 
   3   5   2       18.65       17.81      1.56 o 
   4   5   2      417.12      424.85      5.21 o 
   5   5   2       46.30       47.96      1.43 o 
   6   5   2       13.55       12.14      1.45 o 
   7   5   2       28.76       28.68      1.52 o 
  -8   6   2        7.19        9.14      1.65 o 
  -7   6   2        3.28        5.54      1.46 o 
  -6   6   2      424.74      419.57      4.45 o 
  -5   6   2      351.90      345.30      2.46 o 
  -4   6   2     1098.16     1191.00      8.66 o 
  -3   6   2       29.19       27.86      1.64 o 
  -2   6   2     2649.77     2607.16     35.44 o 
  -1   6   2     1017.70      967.04     14.23 o 
   0   6   2        8.47        7.82      1.60 o 
   1   6   2      478.97      452.66      5.63 o 
   2   6   2      864.79      885.27      7.37 o 
   3   6   2      305.22      310.28      2.46 o 
   4   6   2       63.26       66.35      1.63 o 
   5   6   2      215.05      215.60      3.39 o 
   6   6   2       22.81       21.95      1.45 o 
   7   6   2        0.37        2.54      1.51 o 
  -8   7   2       34.32       31.11      1.78 o 
  -7   7   2       47.95       47.76      1.55 o 
  -6   7   2      260.79      254.68      1.97 o 
  -5   7   2      119.24      124.00      1.62 o 
  -4   7   2      342.50      371.57      2.86 o 
  -3   7   2      976.09     1004.20     12.27 o 
  -2   7   2      450.72      449.03      2.61 o 
  -1   7   2      171.04      154.78      2.00 o 
   0   7   2      922.23      915.42      8.67 o 
   1   7   2      366.59      399.83      4.41 o 
   2   7   2        4.47        8.21      1.60 o 
   3   7   2      887.24      894.54     10.59 o 
   4   7   2      665.08      676.35      6.68 o 
   5   7   2       38.46       41.72      1.96 o 
   6   7   2       26.52       26.40      1.45 o 
   7   7   2       70.47       73.56      1.64 o 
  -8   8   2       23.48       25.91      1.80 o 
  -7   8   2       21.77       20.44      1.48 o 
  -6   8   2      151.12      150.20      2.21 o 
  -5   8   2      728.12      732.44      5.89 o 
  -4   8   2       16.32       16.25      1.44 o 
  -3   8   2      202.36      202.79      2.63 o 
  -2   8   2     2911.03     3005.85     35.31 o 
  -1   8   2       56.75       60.88      1.85 o 
   0   8   2      839.01      759.36      8.08 o 
   1   8   2     1888.46     1913.38     31.17 o 
   2   8   2       53.99       52.42      1.59 o 
   3   8   2      113.50      136.50      2.16 o 
   4   8   2       30.68       28.25      1.49 o 
   5   8   2      287.18      279.10      3.37 o 
   6   8   2        9.22        8.04      1.54 o 
   7   8   2        9.41       12.71      1.76 o 
  -8   9   2       22.67       30.67      1.81 o 
  -7   9   2       40.83       38.45      1.52 o 
  -6   9   2       14.78       15.59      1.50 o 
  -5   9   2      235.35      236.67      3.16 o 
  -4   9   2      194.52      221.54      3.12 o 
  -3   9   2      172.28      190.16      1.80 o 
  -2   9   2       38.22       44.33      1.81 o 
  -1   9   2      590.99      617.58      6.25 o 
   0   9   2      205.85      227.38      2.55 o 
   1   9   2        0.20        1.05      1.72 o 
   2   9   2       21.54       14.35      1.45 o 
   3   9   2      288.07      331.28      2.81 o 
   4   9   2      246.02      262.19      4.08 o 
   5   9   2      169.47      170.81      2.70 o 
   6   9   2        2.24        5.04      1.52 o 
   7   9   2       11.89       13.37      1.64 o 
  -7  10   2      120.63      119.97      1.71 o 
  -6  10   2      111.36      107.72      1.58 o 
  -5  10   2      202.05      209.08      3.66 o 
  -4  10   2       25.28       28.91      1.68 o 
  -3  10   2      308.79      312.83      3.22 o 
  -2  10   2      312.92      348.44      2.78 o 
  -1  10   2        2.24        4.98      1.86 o 
   0  10   2     1299.41     1325.46      7.74 o 
   1  10   2      212.13      265.73      3.26 o 
   2  10   2      372.86      391.56      4.25 o 
   3  10   2      250.47      269.73      2.61 o 
   4  10   2      256.50      268.66      3.14 o 
   5  10   2      724.55      724.03      7.92 o 
   6  10   2       37.08       39.36      1.69 o 
   7  10   2        0.46        1.24      1.62 o 
  -7  11   2        5.99        6.19      1.61 o 
  -6  11   2       41.91       46.03      1.69 o 
  -5  11   2      106.03      104.92      1.95 o 
  -4  11   2       39.04       38.38      1.67 o 
  -3  11   2       43.36       47.64      1.65 o 
  -2  11   2      711.52      723.95      9.67 o 
  -1  11   2      109.28       90.16      1.83 o 
   0  11   2       59.64       61.95      1.73 o 
   1  11   2        4.66        8.58      1.47 o 
   2  11   2        8.80       14.26      1.51 o 
   3  11   2        0.07        1.33      1.55 o 
   4  11   2      439.88      428.08      5.37 o 
   5  11   2       52.58       47.77      1.68 o 
   6  11   2        0.02        1.58      1.77 o 
  -7  12   2       68.37       67.88      1.83 o 
  -6  12   2       49.73       51.67      1.73 o 
  -5  12   2        1.26       -1.74      1.74 o 
  -4  12   2       78.74       80.81      2.26 o 
  -3  12   2      355.98      346.24      3.18 o 
  -2  12   2     1332.40     1453.26     15.90 o 
  -1  12   2       14.67       22.32      1.71 o 
   0  12   2      305.55      294.47      2.01 o 
   1  12   2       31.42       24.10      1.50 o 
   2  12   2       39.26       44.40      1.57 o 
   3  12   2       62.14       63.96      2.07 o 
   4  12   2      190.57      190.13      3.07 o 
   5  12   2       99.01      104.47      1.95 o 
   6  12   2        0.36        2.32      1.95 o 
  -7  13   2        2.34        1.09      1.70 o 
  -6  13   2        0.00        1.47      1.96 o 
  -5  13   2       68.77       75.88      1.85 o 
  -4  13   2      292.70      302.10      3.16 o 
  -3  13   2       89.28       90.43      1.74 o 
  -2  13   2      200.35      209.32      2.77 o 
  -1  13   2      125.21      139.63      1.99 o 
   0  13   2       14.82       19.70      1.57 o 
   1  13   2        4.46        5.29      1.46 o 
   2  13   2       54.58       58.88      1.66 o 
   3  13   2      253.46      259.05      4.65 o 
   4  13   2       34.38       31.75      1.74 o 
   5  13   2       40.00       36.88      1.61 o 
   6  13   2        8.25        7.84      2.05 o 
  -7  14   2       10.34       14.90      1.78 o 
  -6  14   2        7.07        9.09      2.12 o 
  -5  14   2      468.86      459.95      8.41 o 
  -4  14   2        0.54       -0.41      1.57 o 
  -3  14   2       22.15       22.49      1.96 o 
  -2  14   2       31.61       30.03      1.71 o 
  -1  14   2      110.86      121.37      1.79 o 
   0  14   2       28.67       31.76      1.58 o 
   1  14   2        7.36        9.77      1.60 o 
   2  14   2       39.61       39.89      1.77 o 
   3  14   2       63.28       64.42      1.74 o 
   4  14   2      114.27      113.26      1.82 o 
   5  14   2      255.57      255.29      2.65 o 
   6  14   2       29.24       25.40      1.90 o 
  -6  15   2       19.74       19.56      1.68 o 
  -5  15   2       87.53       93.08      2.42 o 
  -4  15   2       40.23       43.89      1.69 o 
  -3  15   2       66.32       63.92      1.74 o 
  -2  15   2       79.67       88.51      1.75 o 
  -1  15   2      283.96      290.66      2.73 o 
   0  15   2        5.66        5.66      1.54 o 
   1  15   2      679.38      680.10      7.14 o 
   2  15   2       25.17       24.63      1.77 o 
   3  15   2        0.01        4.25      1.72 o 
   4  15   2       54.43       55.56      1.68 o 
   5  15   2        3.08        4.34      1.65 o 
   6  15   2       36.46       35.52      1.88 o 
  -6  16   2        5.38        7.57      1.80 o 
  -5  16   2      146.23      150.20      2.97 o 
  -4  16   2       13.72       16.42      1.72 o 
  -3  16   2        0.01        1.14      1.64 o 
  -2  16   2      149.81      155.15      1.89 o 
  -1  16   2        6.48        6.15      1.58 o 
   0  16   2       36.74       37.71      1.63 o 
   1  16   2      860.66      858.37     10.49 o 
   2  16   2      512.04      546.60      8.05 o 
   3  16   2      166.33      166.56      3.24 o 
   4  16   2       14.97       15.40      1.71 o 
   5  16   2      107.12      110.84      2.10 o 
  -6  17   2       15.61       20.06      1.79 o 
  -5  17   2       25.85       28.02      1.83 o 
  -4  17   2      313.15      307.81      4.24 o 
  -3  17   2       76.06       70.99      1.86 o 
  -2  17   2        1.31        0.48      1.67 o 
  -1  17   2       75.23       75.57      1.74 o 
   0  17   2       13.87       17.74      1.61 o 
   1  17   2        0.06       -1.53      1.55 o 
   2  17   2      195.91      209.11      3.03 o 
   3  17   2      252.15      257.44      5.56 o 
   4  17   2       64.73       69.87      1.77 o 
   5  17   2        2.33        4.26      1.73 o 
  -5  18   2       60.48       56.02      1.79 o 
  -4  18   2       94.97       83.95      1.80 o 
  -3  18   2        3.80        3.14      1.77 o 
  -2  18   2      228.51      219.19      2.31 o 
  -1  18   2       15.15       17.48      1.74 o 
   0  18   2       64.89       56.67      1.72 o 
   1  18   2        8.69        9.39      1.73 o 
   2  18   2       60.44       63.49      1.97 o 
   3  18   2      259.79      252.10      4.18 o 
   4  18   2       39.41       41.76      1.83 o 
   5  18   2       27.39       25.53      1.85 o 
  -5  19   2        3.51        6.20      1.80 o 
  -4  19   2       70.75       73.36      1.82 o 
  -3  19   2       96.17       87.63      1.95 o 
  -2  19   2       51.64       57.35      1.82 o 
  -1  19   2      103.91       97.79      1.90 o 
   0  19   2      206.61      202.97      3.55 o 
   1  19   2       82.28       80.42      1.79 o 
   2  19   2       45.85       48.46      2.53 o 
   3  19   2      441.58      425.89      5.73 o 
   4  19   2        5.75        6.76      1.82 o 
  -5  20   2        3.13        2.87      1.82 o 
  -4  20   2       66.84       63.88      1.88 o 
  -3  20   2      190.35      162.60      3.06 o 
  -2  20   2        2.21        5.88      1.86 o 
  -1  20   2      352.37      344.01      3.18 o 
   0  20   2        0.51        1.83      1.68 o 
   1  20   2       92.50       85.06      1.79 o 
   2  20   2        0.54        1.40      1.82 o 
   3  20   2        0.08       -1.26      1.80 o 
   4  20   2       48.72       54.64      2.01 o 
  -4  21   2       46.10       42.64      1.94 o 
  -3  21   2        3.82        6.94      1.86 o 
  -2  21   2        0.35        3.41      1.86 o 
  -1  21   2       26.40       32.01      1.82 o 
   0  21   2        9.04       10.03      1.78 o 
   1  21   2       44.28       39.21      1.83 o 
   2  21   2        3.23        2.71      1.81 o 
   3  21   2        0.01        0.68      1.90 o 
  -3  22   2        0.00       -1.90      1.90 o 
  -2  22   2       20.28       23.81      1.99 o 
  -1  22   2        3.78        4.01      1.84 o 
   0  22   2       14.34       15.89      1.80 o 
   1  22   2       11.15       13.18      1.92 o 
   2  22   2       30.19       33.23      2.00 o 
   3  22   2        0.04        0.33      2.02 o 
  -3  23   2        3.85        4.93      2.47 o 
  -2  23   2       33.56       35.94      2.07 o 
  -1  23   2      185.85      173.34      3.25 o 
   0  23   2        9.11       11.57      1.83 o 
   1  23   2        0.85        1.17      2.03 o 
   2  23   2       25.80       28.09      2.03 o 
  -1  24   2        9.54        8.19      1.86 o 
   0  24   2        2.36        3.20      1.88 o 
  -7   0   3       80.21       72.45      2.10 o 
  -5   0   3       83.81       75.75      1.95 o 
  -3   0   3      111.76      116.88      2.72 o 
  -1   0   3     5218.28     4602.83     61.28 o 
   1   0   3     1502.10     1452.74     20.81 o 
   3   0   3      559.89      621.69      7.78 o 
   5   0   3      147.59      142.86      2.82 o 
   7   0   3       45.56       40.37      2.16 o 
  -8   1   3       13.79       14.20      1.45 o 
  -7   1   3       67.49       65.01      1.57 o 
  -6   1   3        9.30        9.25      1.43 o 
  -5   1   3      112.07      103.33      1.51 o 
  -4   1   3     1005.98     1066.42      9.39 o 
  -3   1   3       79.26       83.91      1.84 o 
  -2   1   3     1333.94     1332.27     13.66 o 
  -1   1   3      399.36      365.66      4.71 o 
   0   1   3      181.42      152.80      2.01 o 
   1   1   3      581.31      511.26      5.20 o 
   2   1   3        8.45        8.59      1.67 o 
   3   1   3      600.78      642.06      4.42 o 
   4   1   3        3.92        3.22      1.33 o 
   5   1   3       59.15       60.51      1.72 o 
   6   1   3        2.98        4.40      1.40 o 
   7   1   3        0.52       -0.75      1.45 o 
  -8   2   3        2.68        1.81      1.51 o 
  -7   2   3        4.96        4.90      1.47 o 
  -6   2   3       23.51       27.98      1.38 o 
  -5   2   3      173.47      179.13      1.95 o 
  -4   2   3     2696.90     2816.70     21.46 o 
  -3   2   3     1084.20     1006.80      5.76 o 
  -2   2   3      228.30      201.81      2.98 o 
  -1   2   3     1146.91     1071.26     16.67 o 
   0   2   3       89.32       72.71      1.70 o 
   1   2   3      639.77      604.99      4.45 o 
   2   2   3      637.38      606.44      4.70 o 
   3   2   3      860.75      936.41      8.45 o 
   4   2   3       52.76       59.21      1.46 o 
   5   2   3      120.37      122.46      2.41 o 
   6   2   3      263.01      261.14      2.22 o 
   7   2   3        1.50        4.10      1.52 o 
  -8   3   3        1.21        2.41      1.57 o 
  -7   3   3      139.15      125.18      1.57 o 
  -6   3   3       97.45      104.01      1.49 o 
  -5   3   3      308.91      302.29      1.94 o 
  -4   3   3     6545.53     6838.36     49.01 o 
  -3   3   3       52.76       53.14      1.71 o 
  -2   3   3     2786.43     2685.72     27.07 o 
  -1   3   3       46.78       44.59      1.70 o 
   0   3   3     3900.36     3427.14     31.52 o 
   1   3   3     4794.71     4723.34     33.64 o 
   2   3   3       49.43       57.32      1.83 o 
   3   3   3        1.17        0.69      1.32 o 
   4   3   3       34.22       32.56      1.41 o 
   5   3   3      134.25      136.56      1.89 o 
   6   3   3       29.90       31.35      1.48 o 
   7   3   3        0.13        2.89      1.56 o 
  -8   4   3        1.89        2.70      1.60 o 
  -7   4   3       61.88       60.68      1.53 o 
  -6   4   3      272.88      260.95      1.74 o 
  -5   4   3      551.22      536.14      3.50 o 
  -4   4   3     5698.01     6009.53     37.55 o 
  -3   4   3      788.89      850.36      5.61 o 
  -2   4   3     1047.94      971.35     11.24 o 
  -1   4   3     3000.13     2698.42     52.30 o 
   0   4   3       79.75       88.11      1.94 o 
   1   4   3      556.69      504.07      3.00 o 
   2   4   3        2.72        5.23      1.53 o 
   3   4   3      189.31      167.40      2.64 o 
   4   4   3      237.43      238.52      3.12 o 
   5   4   3      238.46      253.94      3.65 o 
   6   4   3       24.68       23.20      1.45 o 
   7   4   3        1.86        4.28      1.54 o 
  -8   5   3        0.77        1.70      1.65 o 
  -7   5   3       36.44       34.28      1.47 o 
  -6   5   3      542.96      570.45      5.87 o 
  -5   5   3       53.68       52.09      1.50 o 
  -4   5   3     1573.39     1626.93     13.66 o 
  -3   5   3        1.56        1.18      1.60 o 
  -2   5   3        5.85        5.59      1.61 o 
  -1   5   3        1.31        0.50      1.84 o 
   0   5   3     4689.52     4537.49     60.40 o 
   1   5   3      642.75      613.18      4.98 o 
   2   5   3       62.46       81.19      1.56 o 
   3   5   3       89.62       98.11      1.51 o 
   4   5   3      109.70      106.90      1.60 o 
   5   5   3      131.82      128.53      1.86 o 
   6   5   3       74.00       75.15      1.63 o 
   7   5   3        6.30        6.38      1.64 o 
  -8   6   3       21.79       22.77      1.58 o 
  -7   6   3       63.07       64.28      1.50 o 
  -6   6   3       40.77       43.22      1.60 o 
  -5   6   3      623.81      628.89      3.84 o 
  -4   6   3      112.39      129.49      1.75 o 
  -3   6   3      137.18      148.81      2.10 o 
  -2   6   3      471.17      484.52      5.14 o 
  -1   6   3     2901.76     2864.29     43.74 o 
   0   6   3       83.71       89.57      1.92 o 
   1   6   3      185.60      203.88      2.32 o 
   2   6   3      313.20      332.05      3.17 o 
   3   6   3      649.55      631.99      5.38 o 
   4   6   3      342.30      341.41      2.61 o 
   5   6   3       94.78       93.74      1.90 o 
   6   6   3       86.99       81.72      1.54 o 
   7   6   3       29.15       38.31      1.66 o 
  -8   7   3        0.83        2.91      1.57 o 
  -7   7   3       74.01       68.76      1.59 o 
  -6   7   3      175.38      185.81      1.76 o 
  -5   7   3       12.14       15.76      1.46 o 
  -4   7   3      605.01      678.45      6.25 o 
  -3   7   3       10.63        8.81      1.45 o 
  -2   7   3      652.75      632.26     10.51 o 
  -1   7   3      398.62      407.78      5.45 o 
   0   7   3     1125.94     1119.65     12.49 o 
   1   7   3     3432.67     3749.80     43.88 o 
   2   7   3       20.60       28.90      1.54 o 
   3   7   3        8.99       13.65      1.52 o 
   4   7   3       36.81       32.92      1.44 o 
   5   7   3       52.00       49.63      1.56 o 
   6   7   3        1.52        2.61      1.53 o 
   7   7   3        7.88        5.63      1.72 o 
  -8   8   3       78.47       76.23      1.67 o 
  -7   8   3       41.08       36.31      1.52 o 
  -6   8   3        0.87        2.97      1.47 o 
  -5   8   3      181.86      179.58      2.01 o 
  -4   8   3      385.85      392.11      3.71 o 
  -3   8   3       59.94       58.85      1.55 o 
  -2   8   3      115.12      132.63      2.01 o 
  -1   8   3      141.71      155.30      2.09 o 
   0   8   3       48.39       54.75      1.89 o 
   1   8   3      799.79      885.94      9.75 o 
   2   8   3      328.75      336.30      3.04 o 
   3   8   3      429.57      461.07      5.11 o 
   4   8   3       53.92       56.67      1.54 o 
   5   8   3       93.96       90.62      1.83 o 
   6   8   3       34.22       37.25      1.50 o 
   7   8   3        6.52        4.63      2.01 o 
  -8   9   3        0.60        1.89      1.65 o 
  -7   9   3       10.07        9.16      1.47 o 
  -6   9   3        4.83        7.23      1.44 o 
  -5   9   3       88.23       89.34      1.58 o 
  -4   9   3      223.30      241.01      2.05 o 
  -3   9   3       17.59       27.37      1.60 o 
  -2   9   3      610.10      648.27      4.83 o 
  -1   9   3      473.93      447.49      5.14 o 
   0   9   3       45.93       38.92      1.73 o 
   1   9   3      158.21      148.18      2.40 o 
   2   9   3      111.26      111.62      1.62 o 
   3   9   3       60.14       63.61      1.51 o 
   4   9   3      107.03       97.85      1.77 o 
   5   9   3        1.42        1.81      1.44 o 
   6   9   3        1.93        2.39      1.59 o 
  -8  10   3       29.21       36.32      2.52 o 
  -7  10   3        0.56        0.62      1.53 o 
  -6  10   3       87.41       93.31      1.80 o 
  -5  10   3        0.60        1.09      1.46 o 
  -4  10   3       43.09       50.70      1.63 o 
  -3  10   3       14.87       18.93      1.62 o 
  -2  10   3       45.75       36.93      1.59 o 
  -1  10   3       42.70       36.14      1.64 o 
   0  10   3      552.68      522.17      4.12 o 
   1  10   3       34.08       30.45      1.49 o 
   2  10   3      102.75      129.27      1.86 o 
   3  10   3       12.59       11.70      1.57 o 
   4  10   3       14.55       11.89      1.68 o 
   5  10   3        8.69        8.16      1.51 o 
   6  10   3        0.60        1.89      1.60 o 
  -7  11   3       39.53       41.38      1.56 o 
  -6  11   3       36.79       36.54      1.55 o 
  -5  11   3       27.58       27.72      1.54 o 
  -4  11   3        0.09       -0.38      1.54 o 
  -3  11   3      246.86      246.75      2.68 o 
  -2  11   3      298.50      313.74      3.63 o 
  -1  11   3       39.33       42.53      1.61 o 
   0  11   3        1.21        0.64      1.47 o 
   1  11   3      207.73      195.47      3.36 o 
   2  11   3       27.26       21.15      1.54 o 
   3  11   3      684.64      701.27      7.93 o 
   4  11   3       74.74       74.83      1.85 o 
   5  11   3       29.35       30.70      1.52 o 
   6  11   3        7.29       10.29      1.66 o 
  -7  12   3        4.23        4.73      1.65 o 
  -6  12   3       43.92       47.38      1.63 o 
  -5  12   3       90.41       90.00      1.70 o 
  -4  12   3      178.45      182.90      2.44 o 
  -3  12   3      186.84      193.93      1.78 o 
  -2  12   3      233.45      237.28      2.79 o 
  -1  12   3      105.88      108.99      1.72 o 
   0  12   3      622.17      611.92      5.12 o 
   1  12   3        1.83        1.47      1.44 o 
   2  12   3      393.53      388.35      3.40 o 
   3  12   3     1070.05     1068.82      7.31 o 
   4  12   3       77.83       82.72      1.61 o 
   5  12   3        1.10        1.13      1.67 o 
   6  12   3       22.57       24.09      1.75 o 
  -7  13   3       48.22       45.20      1.78 o 
  -6  13   3       74.89       76.36      1.74 o 
  -5  13   3        2.04        6.11      1.61 o 
  -4  13   3      155.06      161.33      1.92 o 
  -3  13   3       13.63       15.71      1.56 o 
  -2  13   3       41.72       41.22      1.58 o 
  -1  13   3       12.79       15.25      1.59 o 
   0  13   3       34.24       33.15      1.59 o 
   1  13   3      417.16      408.56      5.26 o 
   2  13   3      557.93      568.01      6.96 o 
   3  13   3       63.62       57.85      1.74 o 
   4  13   3        3.30        6.86      1.57 o 
   5  13   3        4.22        4.67      1.74 o 
   6  13   3        4.21        4.71      1.65 o 
  -7  14   3        6.88        7.37      1.71 o 
  -6  14   3        0.19        3.06      1.73 o 
  -5  14   3       85.46       80.49      1.95 o 
  -4  14   3      224.28      236.37      3.38 o 
  -3  14   3       10.98        8.00      1.62 o 
  -2  14   3        1.56        2.18      1.56 o 
  -1  14   3        2.72        3.66      1.56 o 
   0  14   3       73.34       69.81      1.65 o 
   1  14   3      220.76      223.82      2.90 o 
   2  14   3      321.30      310.88      3.76 o 
   3  14   3      182.58      175.14      3.03 o 
   4  14   3       44.99       39.94      1.68 o 
   5  14   3        0.15       -1.05      1.76 o 
   6  14   3       10.77        0.09      2.54 o 
  -6  15   3        7.56        8.04      1.69 o 
  -5  15   3       23.98       28.27      1.69 o 
  -4  15   3      130.39      138.65      2.83 o 
  -3  15   3       19.14       21.07      1.67 o 
  -2  15   3       11.91       12.81      1.57 o 
  -1  15   3       26.87       26.75      1.64 o 
   0  15   3      166.73      170.71      3.27 o 
   1  15   3      794.93      775.72     10.14 o 
   2  15   3      481.93      480.68      6.28 o 
   3  15   3       72.83       70.00      1.77 o 
   4  15   3       18.59       21.23      1.64 o 
   5  15   3       20.50       27.11      1.92 o 
  -6  16   3       39.41       44.49      1.93 o 
  -5  16   3       43.36       48.87      2.20 o 
  -4  16   3       34.52       35.33      1.74 o 
  -3  16   3       22.60       22.56      1.68 o 
  -2  16   3       28.46       30.46      1.62 o 
  -1  16   3      478.48      487.22      6.24 o 
   0  16   3      104.08      108.83      1.82 o 
   1  16   3      767.25      725.86      6.94 o 
   2  16   3      131.36      132.46      1.96 o 
   3  16   3       15.68       13.68      1.78 o 
   4  16   3       26.00       25.06      1.76 o 
   5  16   3       86.62       87.43      1.89 o 
  -6  17   3       81.57       74.37      2.11 o 
  -5  17   3      123.48      115.47      2.34 o 
  -4  17   3       26.85       28.60      1.77 o 
  -3  17   3        4.02        5.80      1.69 o 
  -2  17   3        7.99        6.64      1.68 o 
  -1  17   3        0.29       -1.28      1.64 o 
   0  17   3       47.28       46.64      1.78 o 
   1  17   3      439.49      423.46      5.66 o 
   2  17   3      235.67      245.97      4.53 o 
   3  17   3        0.00        0.30      1.63 o 
   4  17   3        0.00        2.45      1.77 o 
   5  17   3       98.42       98.41      2.01 o 
  -5  18   3      484.01      449.96      8.87 o 
  -4  18   3       29.66       31.50      1.84 o 
  -3  18   3       32.24       28.59      1.80 o 
  -2  18   3        0.74        1.45      1.69 o 
  -1  18   3     1042.17     1057.05     15.16 o 
   0  18   3        2.53        2.32      1.67 o 
   1  18   3      163.49      168.46      2.90 o 
   2  18   3        5.90       10.21      1.73 o 
   3  18   3        1.50        3.46      1.69 o 
   4  18   3       30.78       28.33      1.84 o 
  -5  19   3       27.28       33.95      1.96 o 
  -4  19   3        8.47        8.14      1.76 o 
  -3  19   3       48.64       42.92      2.09 o 
  -2  19   3       19.58       20.06      1.78 o 
  -1  19   3       71.87       69.82      1.86 o 
   0  19   3        8.97        9.73      1.68 o 
   1  19   3       66.57       64.46      1.84 o 
   2  19   3      144.19      131.47      2.51 o 
   3  19   3        9.59        8.44      1.80 o 
   4  19   3       25.32       26.98      1.84 o 
  -5  20   3      140.27      132.78      2.75 o 
  -4  20   3        0.06        4.24      1.86 o 
  -3  20   3        1.62        4.09      1.87 o 
  -2  20   3       93.99       94.51      1.83 o 
  -1  20   3      356.41      364.76      6.09 o 
   0  20   3       35.85       33.70      1.81 o 
   1  20   3        3.64        3.93      1.75 o 
   2  20   3      105.97       97.87      2.00 o 
   3  20   3        6.34        5.63      1.90 o 
  -4  21   3        0.82        2.72      2.15 o 
  -3  21   3       74.44       75.72      2.04 o 
  -2  21   3       49.75       47.74      1.87 o 
  -1  21   3       23.09       25.33      1.75 o 
   0  21   3       83.41       75.47      1.84 o 
   1  21   3       92.18       89.82      1.88 o 
   2  21   3        7.13        7.68      1.83 o 
   3  21   3       24.38       24.98      1.96 o 
  -3  22   3      122.45      122.47      2.08 o 
  -2  22   3       48.43       50.88      1.85 o 
  -1  22   3        0.52       -0.32      1.77 o 
   0  22   3       32.58       36.41      2.06 o 
   1  22   3       35.50       36.15      1.89 o 
   2  22   3       46.87       49.15      1.99 o 
  -2  23   3        5.20        4.60      1.86 o 
  -1  23   3        8.14       10.08      1.90 o 
   0  23   3       31.20       32.28      2.09 o 
   1  23   3        0.89        3.78      2.02 o 
  -8   0   4       11.44       11.30      2.11 o 
  -6   0   4      789.86      792.95     11.69 o 
  -4   0   4     4026.38     4251.90     41.36 o 
  -2   0   4      391.28      397.64      6.18 o 
   0   0   4     1460.51     1369.08     24.61 o 
   2   0   4      109.55      115.30      2.20 o 
   4   0   4       83.82       94.97      2.43 o 
   6   0   4       33.13       28.87      2.09 o 
  -8   1   4       18.42       22.74      1.43 o 
  -7   1   4        0.22        0.58      1.33 o 
  -6   1   4        4.26       11.74      1.57 o 
  -5   1   4       29.99       25.62      1.33 o 
  -4   1   4      970.06     1048.70      8.86 o 
  -3   1   4       50.52       53.27      1.73 o 
  -2   1   4      127.25      137.81      1.89 o 
  -1   1   4       35.02       40.97      1.56 o 
   0   1   4     1043.85      915.73     11.30 o 
   1   1   4      171.64      168.06      1.81 o 
   2   1   4        0.20        0.84      1.62 o 
   3   1   4       65.69       62.23      1.47 o 
   4   1   4      226.81      231.19      2.55 o 
   5   1   4        0.17        0.79      1.37 o 
   6   1   4        6.33        6.65      1.45 o 
   7   1   4        0.41        2.22      1.59 o 
  -8   2   4        1.45        4.48      1.60 o 
  -7   2   4       24.32       23.05      1.42 o 
  -6   2   4      563.47      576.02      2.63 o 
  -5   2   4      394.43      401.94      3.33 o 
  -4   2   4      140.31      184.29      2.35 o 
  -3   2   4     1544.73     1534.33     15.30 o 
  -2   2   4       30.23       27.40      1.58 o 
  -1   2   4      895.55      840.58     10.25 o 
   0   2   4       56.04       54.10      1.61 o 
   1   2   4     1111.89     1166.21      9.22 o 
   2   2   4        1.16        0.48      1.46 o 
   3   2   4      162.91      153.60      1.48 o 
   4   2   4      190.90      190.04      1.71 o 
   5   2   4       52.95       49.69      1.51 o 
   6   2   4        0.06       -0.48      1.47 o 
   7   2   4       21.89       24.27      1.59 o 
  -8   3   4        0.54       -1.61      1.61 o 
  -7   3   4       28.49       27.92      1.43 o 
  -6   3   4       12.80       17.48      1.60 o 
  -5   3   4        0.67        4.38      1.49 o 
  -4   3   4     1140.09     1202.76     10.69 o 
  -3   3   4       42.62       39.86      1.65 o 
  -2   3   4       37.60       46.97      1.77 o 
  -1   3   4     1446.90     1349.05     20.50 o 
   0   3   4       23.65       17.54      1.73 o 
   1   3   4     2215.58     2322.09     21.16 o 
   2   3   4       16.12       10.14      1.29 o 
   3   3   4        0.00        1.07      1.34 o 
   4   3   4       58.56       54.85      1.42 o 
   5   3   4      220.82      217.56      1.80 o 
   6   3   4      163.26      170.28      1.93 o 
   7   3   4        5.43        8.71      1.65 o 
  -8   4   4       34.77       40.50      1.58 o 
  -7   4   4        1.87       -0.17      1.41 o 
  -6   4   4      693.54      694.49      3.99 o 
  -5   4   4      269.70      261.89      2.01 o 
  -4   4   4       50.04       56.99      1.66 o 
  -3   4   4      383.33      402.17      3.72 o 
  -2   4   4      433.32      420.64      5.37 o 
  -1   4   4      442.49      405.44      7.74 o 
   0   4   4     1752.57     1775.06     23.92 o 
   1   4   4     1230.24     1399.93     13.62 o 
   2   4   4       72.03       72.54      1.40 o 
   3   4   4        0.90        0.55      1.25 o 
   4   4   4      441.32      442.88      3.26 o 
   5   4   4      161.80      153.74      1.93 o 
   6   4   4      125.13      117.56      1.94 o 
   7   4   4       18.71       17.16      4.47 o 
  -8   5   4        1.88        2.79      1.47 o 
  -7   5   4       23.63       21.23      1.46 o 
  -6   5   4     1236.51     1219.48      6.65 o 
  -5   5   4      261.94      259.35      2.19 o 
  -4   5   4      464.23      485.40      3.91 o 
  -3   5   4      215.31      253.07      2.99 o 
  -2   5   4      612.00      645.44      8.88 o 
  -1   5   4       20.46       24.82      2.26 o 
   0   5   4      316.93      311.83      4.55 o 
   1   5   4      115.04      121.79      1.98 o 
   2   5   4        2.09        5.23      1.31 o 
   3   5   4      115.02      117.37      1.47 o 
   4   5   4      233.55      233.85      3.12 o 
   5   5   4      153.63      153.93      1.89 o 
   6   5   4      109.58      106.62      1.80 o 
  -8   6   4        0.54        3.51      1.48 o 
  -7   6   4       60.66       62.42      1.56 o 
  -6   6   4     1539.42     1546.02     11.51 o 
  -5   6   4      320.66      314.31      1.82 o 
  -4   6   4      664.16      693.87      6.51 o 
  -3   6   4        0.00        1.34      1.45 o 
  -2   6   4        2.42        4.24      1.70 o 
  -1   6   4      262.09      228.12      2.39 o 
   0   6   4     1116.28     1069.33     12.76 o 
   1   6   4     1633.26     1813.29     20.44 o 
   2   6   4      193.52      197.62      2.12 o 
   3   6   4      499.46      535.32      6.28 o 
   4   6   4      199.65      205.03      3.30 o 
   5   6   4       52.43       48.86      1.58 o 
   6   6   4      428.70      406.69      5.47 o 
  -8   7   4        0.63        3.49      1.52 o 
  -7   7   4       39.24       38.50      1.49 o 
  -6   7   4      177.46      177.44      1.85 o 
  -5   7   4       90.95       99.67      1.60 o 
  -4   7   4      264.29      274.88      2.19 o 
  -3   7   4        4.72        9.34      1.38 o 
  -2   7   4      358.85      403.20      4.58 o 
  -1   7   4      296.98      310.04      4.89 o 
   0   7   4     1057.06     1129.53     13.26 o 
   1   7   4       82.37       76.28      1.61 o 
   2   7   4       68.72       78.22      1.49 o 
   3   7   4        5.16        4.22      1.42 o 
   4   7   4      129.84      130.14      1.66 o 
   5   7   4       35.88       30.42      1.44 o 
   6   7   4        0.03        0.51      1.57 o 
  -8   8   4        6.20        9.61      1.55 o 
  -7   8   4      176.05      168.28      1.85 o 
  -6   8   4      478.57      483.57      3.14 o 
  -5   8   4        3.74        6.44      1.44 o 
  -4   8   4      477.61      487.73      4.66 o 
  -3   8   4      208.02      205.80      2.25 o 
  -2   8   4      310.46      313.73      3.25 o 
  -1   8   4     1212.85     1216.30     21.70 o 
   0   8   4     1459.42     1560.48     20.73 o 
   1   8   4      416.49      470.48      6.22 o 
   2   8   4       10.30       10.36      1.45 o 
   3   8   4      375.12      379.98      2.92 o 
   4   8   4       18.95       22.29      1.46 o 
   5   8   4       27.83       28.48      1.49 o 
   6   8   4        0.10        2.78      1.66 o 
  -8   9   4       11.18       14.02      1.61 o 
  -7   9   4        0.30        1.70      1.55 o 
  -6   9   4      107.63       99.41      1.61 o 
  -5   9   4        6.36        4.83      1.45 o 
  -4   9   4      255.41      259.75      3.21 o 
  -3   9   4      114.04      118.19      1.65 o 
  -2   9   4        6.23        3.12      1.54 o 
  -1   9   4     1068.26     1072.18     16.20 o 
   0   9   4        3.50        4.57      1.84 o 
   1   9   4       69.67       85.20      1.67 o 
   2   9   4        2.64        4.79      1.40 o 
   3   9   4      113.52      116.52      1.56 o 
   4   9   4      239.14      236.78      2.24 o 
   5   9   4        0.39        1.18      1.47 o 
   6   9   4       98.39       97.79      1.88 o 
  -8  10   4       23.91       25.19      2.05 o 
  -7  10   4      107.31      104.73      2.97 o 
  -6  10   4      272.09      261.39      2.83 o 
  -5  10   4       50.62       53.24      1.56 o 
  -4  10   4      407.60      444.78      4.55 o 
  -3  10   4       25.16       25.48      1.53 o 
  -2  10   4      337.82      338.08      4.07 o 
  -1  10   4      298.77      291.74      2.40 o 
   0  10   4      601.18      610.95      6.18 o 
   1  10   4        7.05        5.23      1.42 o 
   2  10   4      307.75      309.03      3.46 o 
   3  10   4       63.39       64.16      1.66 o 
   4  10   4       14.32       17.38      1.40 o 
   5  10   4        0.49        0.37      1.49 o 
   6  10   4        1.28        1.89      1.78 o 
  -7  11   4        1.75        4.11      1.50 o 
  -6  11   4       10.52       11.19      1.53 o 
  -5  11   4       18.28       14.54      1.50 o 
  -4  11   4      942.05      962.39      9.14 o 
  -3  11   4       14.63       16.22      1.50 o 
  -2  11   4       22.25       22.52      1.54 o 
  -1  11   4      543.40      543.56      5.36 o 
   0  11   4       26.10       22.67      1.55 o 
   1  11   4        4.68        1.19      1.46 o 
   2  11   4       23.19       19.77      1.60 o 
   3  11   4       31.23       29.75      1.64 o 
   4  11   4       76.64       75.17      1.57 o 
   5  11   4        0.80        1.40      1.44 o 
   6  11   4       66.18       66.60      1.88 o 
  -7  12   4        5.25        7.51      1.58 o 
  -6  12   4       17.60       16.17      1.57 o 
  -5  12   4       61.66       64.02      1.61 o 
  -4  12   4       39.43       43.47      1.58 o 
  -3  12   4      100.81      100.38      1.71 o 
  -2  12   4        4.75        5.97      1.49 o 
  -1  12   4      103.21       94.80      1.76 o 
   0  12   4      294.38      280.90      2.46 o 
   1  12   4        0.02       -0.62      1.56 o 
   2  12   4        1.77        0.27      1.56 o 
   3  12   4        6.42        8.77      1.70 o 
   4  12   4       34.24       32.87      1.57 o 
   5  12   4        1.92        5.05      1.54 o 
  -7  13   4       27.31       28.96      1.72 o 
  -6  13   4        1.87        3.71      1.58 o 
  -5  13   4        3.05        3.85      1.57 o 
  -4  13   4       69.04       77.48      1.65 o 
  -3  13   4       35.13       35.79      1.62 o 
  -2  13   4       96.88       98.04      1.99 o 
  -1  13   4     1449.17     1394.84     14.32 o 
   0  13   4        8.32        8.78      1.64 o 
   1  13   4      490.46      504.33      6.57 o 
   2  13   4       62.45       62.68      1.66 o 
   3  13   4       31.27       33.87      1.66 o 
   4  13   4       16.69       18.63      1.56 o 
   5  13   4       24.60       27.59      1.67 o 
  -7  14   4        0.73        1.92      1.79 o 
  -6  14   4        0.02        2.97      1.61 o 
  -5  14   4       19.09       19.12      1.67 o 
  -4  14   4      269.12      253.22      3.59 o 
  -3  14   4       59.83       58.38      1.77 o 
  -2  14   4        0.02        0.68      1.60 o 
  -1  14   4     1853.34     1832.74     22.52 o 
   0  14   4      405.26      415.91      5.46 o 
   1  14   4      923.09      895.69     11.91 o 
   2  14   4       47.80       47.51      1.63 o 
   3  14   4      131.11      122.35      1.69 o 
   4  14   4        5.62        6.99      1.65 o 
   5  14   4        0.25        1.76      1.66 o 
  -6  15   4       97.58       97.21      1.86 o 
  -5  15   4      215.05      208.19      3.50 o 
  -4  15   4       93.13       91.93      1.94 o 
  -3  15   4        2.37        3.06      1.59 o 
  -2  15   4       88.78       91.55      1.73 o 
  -1  15   4       59.52       52.70      1.83 o 
   0  15   4      106.68      104.74      1.85 o 
   1  15   4       20.81       20.82      1.77 o 
   2  15   4      126.56      115.57      1.83 o 
   3  15   4        0.88       -1.28      1.53 o 
   4  15   4        1.68        2.04      1.97 o 
   5  15   4        0.88        3.27      1.77 o 
  -6  16   4        6.47        9.29      1.76 o 
  -5  16   4        6.78        8.18      1.79 o 
  -4  16   4      102.77       83.98      2.06 o 
  -3  16   4       34.06       37.26      1.65 o 
  -2  16   4        1.02        2.21      1.63 o 
  -1  16   4        6.24        6.98      1.72 o 
   0  16   4     1425.75     1434.33     15.27 o 
   1  16   4      442.97      440.52      7.11 o 
   2  16   4       17.69       15.54      1.59 o 
   3  16   4      221.55      205.52      2.28 o 
   4  16   4       15.63       14.53      1.87 o 
  -6  17   4      118.81      114.06      1.98 o 
  -5  17   4       33.49       38.22      1.80 o 
  -4  17   4        9.52       12.03      1.94 o 
  -3  17   4        9.21       10.20      1.63 o 
  -2  17   4      162.17      164.99      2.77 o 
  -1  17   4      296.01      296.16      3.96 o 
   0  17   4       51.35       48.95      1.77 o 
   1  17   4        0.07       -0.21      1.61 o 
   2  17   4       10.51        9.16      1.70 o 
   3  17   4        3.42        6.73      1.78 o 
   4  17   4        1.58        1.85      1.94 o 
  -5  18   4      108.23      100.89      1.98 o 
  -4  18   4       99.79      101.96      2.04 o 
  -3  18   4       37.49       43.72      1.76 o 
  -2  18   4      108.53      105.69      1.86 o 
  -1  18   4       58.93       64.71      1.96 o 
   0  18   4       25.93       31.70      1.86 o 
   1  18   4       33.68       33.49      1.74 o 
   2  18   4       50.94       49.99      1.93 o 
   3  18   4       34.57       33.13      1.75 o 
   4  18   4       38.45       36.94      1.98 o 
  -5  19   4        0.37        5.76      1.93 o 
  -4  19   4       65.07       59.34      2.12 o 
  -3  19   4        2.79        3.17      1.75 o 
  -2  19   4      180.85      178.38      2.87 o 
  -1  19   4       17.96       19.41      1.71 o 
   0  19   4       44.56       42.63      1.82 o 
   1  19   4      132.48      122.45      1.87 o 
   2  19   4        1.54        3.57      1.84 o 
   3  19   4        4.63        6.05      1.81 o 
  -4  20   4       98.47       97.55      2.36 o 
  -3  20   4       54.37       51.02      1.98 o 
  -2  20   4        0.02        0.90      1.74 o 
  -1  20   4       13.44       12.49      1.76 o 
   0  20   4        2.15        3.70      1.78 o 
   1  20   4       22.06       26.75      1.80 o 
   2  20   4        0.54        3.78      1.86 o 
   3  20   4        0.73        3.14      1.86 o 
  -4  21   4        7.15       10.84      2.19 o 
  -3  21   4       74.34       71.61      2.11 o 
  -2  21   4       75.52       74.83      1.87 o 
  -1  21   4        7.64        8.30      1.75 o 
   0  21   4       17.53       22.95      1.93 o 
   1  21   4        7.51        9.41      1.80 o 
   2  21   4       41.63       41.53      2.06 o 
  -3  22   4       32.84       32.94      2.13 o 
  -2  22   4       79.15       82.00      1.95 o 
  -1  22   4        4.08        1.88      1.78 o 
   0  22   4        4.47        7.96      2.00 o 
   1  22   4       13.62       16.67      1.90 o 
  -2  23   4        4.44        5.08      1.91 o 
  -1  23   4       93.44       91.10      2.06 o 
   0  23   4       57.56       59.76      1.94 o 
  -7   0   5       27.63       31.30      2.15 o 
  -5   0   5      261.75      263.41      3.31 o 
  -3   0   5      454.77      461.33      9.09 o 
  -1   0   5      865.87      860.77     30.07 o 
   1   0   5      544.94      612.27      8.80 o 
   3   0   5       41.31       41.59      2.09 o 
   5   0   5      140.12      151.25      4.08 o 
  -8   1   5        2.02        4.02      1.56 o 
  -7   1   5        1.45        3.76      1.56 o 
  -6   1   5      192.40      200.21      3.97 o 
  -5   1   5      645.43      614.06      4.85 o 
  -4   1   5      136.75      129.46      1.50 o 
  -3   1   5       85.29       67.33      1.58 o 
  -2   1   5      576.79      570.08      6.07 o 
  -1   1   5      315.31      299.04      3.91 o 
   0   1   5       33.05       23.49      1.78 o 
   1   1   5        0.00        2.19      1.46 o 
   2   1   5        0.14       -0.55      1.28 o 
   3   1   5       57.14       53.51      1.50 o 
   4   1   5      160.69      165.32      1.80 o 
   5   1   5      187.61      189.64      2.20 o 
   6   1   5        8.35        9.49      1.44 o 
  -8   2   5       74.80       67.10      1.71 o 
  -7   2   5        7.13        7.56      1.43 o 
  -6   2   5     1386.74     1421.74      7.61 o 
  -5   2   5        2.99        4.62      1.41 o 
  -4   2   5      573.71      575.86      3.18 o 
  -3   2   5      595.03      609.22      5.98 o 
  -2   2   5      501.87      521.84      7.79 o 
  -1   2   5       16.07       17.21      1.74 o 
   0   2   5      510.23      549.98      4.84 o 
   1   2   5      412.01      388.39      3.44 o 
   2   2   5       29.20       29.68      1.43 o 
   3   2   5        6.49        5.42      1.32 o 
   4   2   5        9.16        7.71      1.65 o 
   5   2   5        9.31        8.72      1.57 o 
   6   2   5       11.94       12.69      1.62 o 
  -8   3   5       25.59       26.22      1.53 o 
  -7   3   5       85.76       80.36      1.50 o 
  -6   3   5       94.53      104.10      1.81 o 
  -5   3   5      433.37      430.27      3.10 o 
  -4   3   5       12.04       16.71      1.32 o 
  -3   3   5      187.78      193.77      2.05 o 
  -2   3   5     1399.90     1453.28     22.06 o 
  -1   3   5     1449.76     1520.58     25.19 o 
   0   3   5        4.75       10.63      1.64 o 
   1   3   5      201.76      236.46      2.12 o 
   2   3   5       21.40       16.61      1.32 o 
   3   3   5       92.80       95.81      1.46 o 
   4   3   5       36.28       34.07      2.33 o 
   5   3   5       98.05       87.08      1.69 o 
   6   3   5       58.47       58.47      1.72 o 
  -8   4   5       56.51       54.59      1.64 o 
  -7   4   5       29.98       28.84      1.50 o 
  -6   4   5      137.20      143.89      1.86 o 
  -5   4   5        0.12        1.23      1.51 o 
  -4   4   5       82.04       74.59      1.52 o 
  -3   4   5        0.82        2.98      1.45 o 
  -2   4   5       85.25       88.53      1.84 o 
  -1   4   5      343.53      342.39      5.75 o 
   0   4   5      598.53      557.71      6.57 o 
   1   4   5     1294.03     1331.69     12.89 o 
   2   4   5       10.11       13.14      1.28 o 
   3   4   5        4.98        7.04      1.39 o 
   4   4   5     1522.60     1477.45     11.11 o 
   5   4   5       77.18       86.55      1.75 o 
   6   4   5        2.47        4.23      1.53 o 
  -8   5   5       20.52       17.81      2.06 o 
  -7   5   5       52.02       49.69      1.50 o 
  -6   5   5     3269.82     3294.37     23.96 o 
  -5   5   5      223.87      225.91      2.33 o 
  -4   5   5      436.19      443.80      3.65 o 
  -3   5   5      104.81      106.18      2.39 o 
  -2   5   5     1163.04     1193.61     14.92 o 
  -1   5   5     3438.03     3635.44     60.33 o 
   0   5   5      464.79      478.52      5.84 o 
   1   5   5       10.98       13.97      1.59 o 
   2   5   5      100.72      105.26      1.48 o 
   3   5   5       33.72       35.05      1.45 o 
   4   5   5      112.11      112.25      1.64 o 
   5   5   5        6.88        9.92      1.62 o 
   6   5   5      104.76      100.07      1.80 o 
  -8   6   5       16.29       13.49      1.61 o 
  -7   6   5        0.34       -0.12      1.45 o 
  -6   6   5      311.57      311.86      3.29 o 
  -5   6   5        0.17        2.43      1.40 o 
  -4   6   5      179.95      191.99      1.81 o 
  -3   6   5        0.22        1.19      1.38 o 
  -2   6   5      270.24      277.26      3.05 o 
  -1   6   5        0.00       -1.92      1.92 o 
   0   6   5        0.49       -0.63      1.58 o 
   1   6   5      227.49      248.54      3.69 o 
   2   6   5       76.49       77.52      1.46 o 
   3   6   5       29.60       26.54      1.37 o 
   4   6   5      132.51      126.13      1.98 o 
   5   6   5        0.00        1.77      1.53 o 
   6   6   5       64.54       73.40      1.67 o 
  -8   7   5      205.71      185.47      1.84 o 
  -7   7   5        6.58        6.23      1.46 o 
  -6   7   5      229.89      233.10      2.31 o 
  -5   7   5        0.58        0.81      1.34 o 
  -4   7   5      119.72      113.61      1.64 o 
  -3   7   5      145.00      142.17      2.25 o 
  -2   7   5      164.69      167.39      2.30 o 
  -1   7   5     2375.96     2630.22     41.04 o 
   0   7   5        0.13       -1.36      1.50 o 
   1   7   5        2.60        5.15      1.32 o 
   2   7   5      160.72      167.52      1.67 o 
   3   7   5        0.00       -0.02      1.30 o 
   4   7   5        0.21       -1.21      1.38 o 
   5   7   5        4.52        4.55      1.44 o 
   6   7   5       41.70       39.80      1.66 o 
  -8   8   5       98.61       91.21      1.73 o 
  -7   8   5       86.23       81.14      1.60 o 
  -6   8   5       24.50       24.31      1.53 o 
  -5   8   5       18.04       19.92      1.43 o 
  -4   8   5       83.44       90.49      1.61 o 
  -3   8   5       21.38       27.19      1.49 o 
  -2   8   5        7.10        7.72      1.60 o 
  -1   8   5      181.54      166.19      3.12 o 
   0   8   5     1543.83     1553.97     19.94 o 
   1   8   5       51.01       59.27      1.50 o 
   2   8   5      254.22      247.47      2.40 o 
   3   8   5       36.73       42.97      1.45 o 
   4   8   5       37.57       38.20      1.44 o 
   5   8   5       48.57       48.90      1.51 o 
   6   8   5        9.92       11.36      1.82 o 
  -8   9   5        1.04        1.66      1.58 o 
  -7   9   5        0.70        4.57      1.54 o 
  -6   9   5       24.86       25.44      1.48 o 
  -5   9   5        1.98        3.47      1.45 o 
  -4   9   5        0.01        3.66      1.46 o 
  -3   9   5        1.17        2.73      1.40 o 
  -2   9   5        4.05        5.94      1.59 o 
  -1   9   5      789.76      752.12     10.08 o 
   0   9   5        0.08       -0.67      1.49 o 
   1   9   5        0.25       -0.55      1.42 o 
   2   9   5        0.46        1.14      1.36 o 
   3   9   5      152.74      150.29      2.09 o 
   4   9   5        0.02        1.70      1.41 o 
   5   9   5       23.43       22.98      1.47 o 
   6   9   5       13.07       14.52      1.77 o 
  -8  10   5        7.67        3.13      2.85 o 
  -7  10   5      111.67      111.84      1.65 o 
  -6  10   5       92.58       97.19      1.60 o 
  -5  10   5       17.32       17.42      1.56 o 
  -4  10   5       18.96       20.35      1.51 o 
  -3  10   5       44.76       49.59      1.66 o 
  -2  10   5       10.68       13.51      1.69 o 
  -1  10   5        5.64        3.56      1.61 o 
   0  10   5      899.49      872.83     10.48 o 
   1  10   5      378.76      376.82      4.25 o 
   2  10   5       26.42       34.16      1.45 o 
   3  10   5       36.35       37.34      1.50 o 
   4  10   5       82.68       81.19      1.55 o 
   5  10   5        1.81        4.77      1.48 o 
  -7  11   5       12.45       15.44      1.56 o 
  -6  11   5       15.84       17.75      1.54 o 
  -5  11   5        1.34        3.10      1.51 o 
  -4  11   5        7.10       10.18      1.57 o 
  -3  11   5      194.03      203.19      2.15 o 
  -2  11   5       88.63       80.96      1.75 o 
  -1  11   5      989.30      978.04     13.46 o 
   0  11   5      342.37      340.04      4.48 o 
   1  11   5       16.34       14.51      1.48 o 
   2  11   5       91.86       92.44      1.54 o 
   3  11   5      106.33       98.70      1.93 o 
   4  11   5       10.41       13.20      1.50 o 
   5  11   5        0.66        4.42      1.51 o 
  -7  12   5       29.52       31.39      1.63 o 
  -6  12   5       75.36       76.84      1.63 o 
  -5  12   5       84.33       82.13      1.67 o 
  -4  12   5        0.37        2.13      1.58 o 
  -3  12   5      281.72      283.08      4.28 o 
  -2  12   5       40.59       44.20      1.69 o 
  -1  12   5      169.54      165.46      2.43 o 
   0  12   5        7.05        4.73      1.76 o 
   1  12   5       90.11       95.30      1.64 o 
   2  12   5        2.38        2.29      1.47 o 
   3  12   5      117.49      112.24      1.83 o 
   4  12   5       33.04       36.29      1.54 o 
   5  12   5       18.46       20.03      1.62 o 
  -7  13   5       14.59       16.46      1.66 o 
  -6  13   5       24.73       25.16      1.66 o 
  -5  13   5        0.50        1.68      1.55 o 
  -4  13   5       53.65       54.20      1.68 o 
  -3  13   5      226.25      234.97      3.01 o 
  -2  13   5      192.05      194.73      2.49 o 
  -1  13   5      234.29      249.74      4.73 o 
   0  13   5        2.41        1.30      1.81 o 
   1  13   5      339.49      337.68      4.68 o 
   2  13   5        0.17        2.96      1.45 o 
   3  13   5      127.02      118.53      1.73 o 
   4  13   5       24.53       24.21      1.56 o 
   5  13   5        7.33        6.18      1.60 o 
  -7  14   5      215.76      215.93      2.08 o 
  -6  14   5      226.43      208.94      1.89 o 
  -5  14   5        5.71        7.33      1.58 o 
  -4  14   5      108.70       97.53      1.83 o 
  -3  14   5      176.84      178.88      2.68 o 
  -2  14   5     1185.65     1197.62     18.00 o 
  -1  14   5      502.02      462.90      5.61 o 
   0  14   5        5.89        6.40      2.04 o 
   1  14   5      453.00      445.63      7.27 o 
   2  14   5       69.62       70.22      1.60 o 
   3  14   5        3.88        3.57      1.53 o 
   4  14   5       28.12       27.12      1.60 o 
   5  14   5       92.62       99.94      1.86 o 
  -6  15   5       83.92       70.21      1.86 o 
  -5  15   5       19.87       20.12      1.65 o 
  -4  15   5       22.08       23.64      1.70 o 
  -3  15   5        4.03        5.34      1.60 o 
  -2  15   5       92.12       95.55      1.90 o 
  -1  15   5     2530.87     2495.70     41.24 o 
   0  15   5     1204.25     1182.13     10.72 o 
   1  15   5       95.18       96.55      1.82 o 
   2  15   5        0.42        0.36      1.69 o 
   3  15   5        2.70        4.70      1.63 o 
   4  15   5       11.05       13.89      1.67 o 
  -6  16   5       65.64       63.89      1.93 o 
  -5  16   5       11.98       10.65      1.77 o 
  -4  16   5      130.66      124.41      1.89 o 
  -3  16   5      107.56      103.10      1.80 o 
  -2  16   5       16.31       14.91      1.66 o 
  -1  16   5       43.38       36.87      1.97 o 
   0  16   5      311.76      305.22      3.56 o 
   1  16   5       29.83       29.67      1.64 o 
   2  16   5       17.34       17.61      1.71 o 
   3  16   5        0.22        0.50      1.59 o 
   4  16   5        8.60        9.84      1.80 o 
  -6  17   5       26.77       27.00      1.85 o 
  -5  17   5       45.00       39.71      3.88 o 
  -4  17   5        5.03        6.00      1.77 o 
  -3  17   5        2.02        4.23      1.63 o 
  -2  17   5        0.53        3.41      1.75 o 
  -1  17   5       98.36      101.88      1.94 o 
   0  17   5       75.20       74.63      1.96 o 
   1  17   5        6.20        7.64      1.62 o 
   2  17   5      123.63      109.82      1.89 o 
   3  17   5        7.78       12.58      1.69 o 
   4  17   5        8.52       10.28      1.99 o 
  -5  18   5        9.02       11.73      1.90 o 
  -4  18   5        7.31       10.88      1.74 o 
  -3  18   5       14.30       19.40      1.76 o 
  -2  18   5       71.19       70.71      1.83 o 
  -1  18   5       73.08       80.81      1.81 o 
   0  18   5        7.60        7.98      1.84 o 
   1  18   5       41.17       40.96      1.70 o 
   2  18   5       18.53       21.13      2.00 o 
   3  18   5        0.49        1.30      1.92 o 
  -5  19   5       39.57       36.46      1.91 o 
  -4  19   5        7.45        9.38      1.99 o 
  -3  19   5        0.26        0.27      1.80 o 
  -2  19   5        1.55        3.46      1.81 o 
  -1  19   5        7.61        6.90      1.72 o 
   0  19   5       14.22       13.56      1.71 o 
   1  19   5        8.93        8.88      1.68 o 
   2  19   5       21.15       23.50      1.93 o 
   3  19   5        9.44       11.80      2.00 o 
  -4  20   5       54.92       56.96      2.17 o 
  -3  20   5        0.01       -1.60      1.83 o 
  -2  20   5       75.74       79.27      1.93 o 
  -1  20   5       52.31       51.93      1.86 o 
   0  20   5       12.43       10.66      1.82 o 
   1  20   5       31.55       38.48      1.85 o 
   2  20   5       20.08       22.95      1.99 o 
  -4  21   5        2.82        3.03      2.21 o 
  -3  21   5        4.18        5.03      1.99 o 
  -2  21   5       85.61       93.46      2.23 o 
  -1  21   5       78.37       80.00      1.98 o 
   0  21   5        6.61        6.42      1.89 o 
   1  21   5       30.90       27.56      2.11 o 
  -3  22   5        6.81        5.32      2.36 o 
  -2  22   5        2.65        6.23      1.90 o 
  -1  22   5       18.26       17.35      1.95 o 
   0  22   5       13.05       14.15      1.95 o 
  -8   0   6        0.00        0.63      2.55 o 
  -6   0   6     2623.23     2648.23     19.03 o 
  -4   0   6      145.54      146.19      3.15 o 
  -2   0   6     1999.25     2072.55     39.20 o 
   0   0   6       16.47       19.91      2.50 o 
   2   0   6      204.50      194.36      4.63 o 
   4   0   6      382.47      377.44      4.53 o 
   6   0   6       30.28       30.89      2.58 o 
  -8   1   6       20.48       26.71      1.64 o 
  -7   1   6       35.09       36.45      1.48 o 
  -6   1   6       10.52       24.25      1.84 o 
  -5   1   6        0.41        2.32      1.41 o 
  -4   1   6       67.06       71.43      1.38 o 
  -3   1   6      974.64     1024.45      9.87 o 
  -2   1   6      529.35      530.57      7.25 o 
  -1   1   6       63.68       62.46      1.52 o 
   0   1   6      482.75      520.82      7.24 o 
   1   1   6      370.98      377.43      2.49 o 
   2   1   6       11.58       11.04      1.31 o 
   3   1   6       86.29       89.71      1.94 o 
   4   1   6     1321.27     1342.37     15.66 o 
   5   1   6        7.23       11.01      1.69 o 
   6   1   6       28.07       30.24      1.88 o 
  -8   2   6        6.00        7.88      1.51 o 
  -7   2   6        0.01       -0.64      1.53 o 
  -6   2   6     1247.48     1266.08      8.67 o 
  -5   2   6       31.64       34.93      1.49 o 
  -4   2   6        5.26        5.87      1.33 o 
  -3   2   6      329.38      368.46      2.82 o 
  -2   2   6     1142.92     1108.59     18.62 o 
  -1   2   6        0.28        2.02      1.49 o 
   0   2   6        0.01        1.36      1.34 o 
   1   2   6       12.57       13.02      1.36 o 
   2   2   6       53.79       45.57      1.38 o 
   3   2   6       10.57       11.62      1.50 o 
   4   2   6      784.70      775.95      9.70 o 
   5   2   6        2.52        4.87      1.47 o 
   6   2   6        2.67        2.85      1.54 o 
  -8   3   6        1.73        6.50      1.55 o 
  -7   3   6       10.75       12.95      1.49 o 
  -6   3   6      402.07      415.97      5.02 o 
  -5   3   6      301.63      297.02      2.75 o 
  -4   3   6        0.16        0.58      1.30 o 
  -3   3   6      253.36      286.24      3.18 o 
  -2   3   6        9.38        9.07      1.55 o 
  -1   3   6       39.19       41.08      1.54 o 
   0   3   6      142.00      160.93      1.83 o 
   1   3   6      127.11      138.10      1.82 o 
   2   3   6       32.07       30.26      1.46 o 
   3   3   6       19.58       21.72      1.56 o 
   4   3   6        0.88        2.49      1.65 o 
   5   3   6       25.87       30.60      1.52 o 
   6   3   6        0.01        1.79      1.59 o 
  -8   4   6      708.73      650.76      5.21 o 
  -7   4   6        3.03        4.27      1.44 o 
  -6   4   6        2.48        4.43      1.58 o 
  -5   4   6        2.44        2.50      1.44 o 
  -4   4   6      134.92      140.33      1.53 o 
  -3   4   6      340.32      334.86      3.46 o 
  -2   4   6      207.40      220.52      3.55 o 
  -1   4   6     1671.77     1824.71     26.91 o 
   0   4   6      159.21      141.41      2.05 o 
   1   4   6        1.70       -0.38      1.40 o 
   2   4   6        1.70        2.03      1.43 o 
   3   4   6       27.00       23.90      1.47 o 
   4   4   6      184.98      178.52      2.16 o 
   5   4   6        0.38        3.23      1.59 o 
   6   4   6        0.98       -0.73      1.58 o 
  -8   5   6       42.87       34.13      1.75 o 
  -7   5   6       20.16       19.02      1.49 o 
  -6   5   6        3.66        5.98      1.51 o 
  -5   5   6      211.47      215.98      2.03 o 
  -4   5   6       24.91       28.38      1.49 o 
  -3   5   6      171.38      182.51      1.93 o 
  -2   5   6       10.09        6.36      1.47 o 
  -1   5   6      259.57      253.38      2.70 o 
   0   5   6       26.92       28.57      1.47 o 
   1   5   6      297.95      307.25      3.01 o 
   2   5   6        6.67        4.98      1.45 o 
   3   5   6       35.67       37.65      1.41 o 
   4   5   6      214.64      230.71      3.09 o 
   5   5   6       11.47       10.98      1.63 o 
   6   5   6        9.08        7.97      4.20 o 
  -8   6   6      554.86      479.91      2.80 o 
  -7   6   6        2.70        3.36      1.49 o 
  -6   6   6        0.14       -0.26      1.49 o 
  -5   6   6        0.78        2.37      1.38 o 
  -4   6   6        0.14        0.51      1.37 o 
  -3   6   6      196.76      229.14      3.06 o 
  -2   6   6      523.50      535.66      7.15 o 
  -1   6   6      458.54      560.68      8.17 o 
   0   6   6       73.29       58.89      1.42 o 
   1   6   6        2.12        0.85      1.45 o 
   2   6   6      356.16      351.98      3.16 o 
   3   6   6       11.23       13.02      1.38 o 
   4   6   6       85.87       78.80      1.59 o 
   5   6   6       21.70       23.38      1.51 o 
  -8   7   6      374.51      322.03      4.11 o 
  -7   7   6       49.15       45.74      1.56 o 
  -6   7   6       65.87       69.30      1.50 o 
  -5   7   6       15.16       12.43      1.47 o 
  -4   7   6        0.65        1.86      1.42 o 
  -3   7   6      297.69      294.09      3.60 o 
  -2   7   6        5.06        6.44      1.69 o 
  -1   7   6       42.64       36.43      1.54 o 
   0   7   6        4.07        5.05      1.31 o 
   1   7   6        5.85        6.86      1.49 o 
   2   7   6       14.34       16.07      1.34 o 
   3   7   6        0.00        0.39      1.38 o 
   4   7   6        5.93        8.71      1.50 o 
   5   7   6        0.73        3.55      1.46 o 
  -8   8   6      178.70      153.19      1.88 o 
  -7   8   6        2.80        4.32      1.52 o 
  -6   8   6       15.32       18.29      1.47 o 
  -5   8   6       32.99       34.98      1.53 o 
  -4   8   6       11.88       16.52      1.42 o 
  -3   8   6        3.53        5.13      1.46 o 
  -2   8   6        5.83        3.43      1.46 o 
  -1   8   6      119.18      129.32      1.60 o 
   0   8   6       67.95       64.82      1.48 o 
   1   8   6      608.42      625.35      8.22 o 
   2   8   6       22.55       22.98      1.38 o 
   3   8   6        1.67       -0.57      1.42 o 
   4   8   6       75.94       67.65      1.50 o 
   5   8   6        0.51       -0.22      1.53 o 
  -8   9   6      137.88      118.44      1.85 o 
  -7   9   6        1.16        1.04      1.48 o 
  -6   9   6        2.65        4.91      1.45 o 
  -5   9   6        4.40        6.08      1.46 o 
  -4   9   6       70.81       63.66      1.51 o 
  -3   9   6       12.84       17.68      1.54 o 
  -2   9   6      137.88      143.23      1.76 o 
  -1   9   6      176.62      179.29      3.03 o 
   0   9   6       14.70       13.15      1.50 o 
   1   9   6        6.17        4.67      1.63 o 
   2   9   6        5.79        4.46      1.38 o 
   3   9   6       41.27       41.85      1.48 o 
   4   9   6       46.48       37.63      1.50 o 
   5   9   6        3.21        7.28      1.49 o 
  -7  10   6        1.75        4.28      1.52 o 
  -6  10   6        4.64        7.54      1.61 o 
  -5  10   6        2.24        0.65      1.48 o 
  -4  10   6        0.21        1.11      1.49 o 
  -3  10   6      729.80      764.92      7.17 o 
  -2  10   6       88.89       83.22      1.80 o 
  -1  10   6      100.20       92.39      2.13 o 
   0  10   6      751.51      754.22     15.13 o 
   1  10   6       83.73       76.12      1.68 o 
   2  10   6      390.42      355.84      3.80 o 
   3  10   6       18.72       17.21      1.48 o 
   4  10   6       20.09       20.50      1.48 o 
   5  10   6        2.31        4.35      1.54 o 
  -7  11   6        9.21       10.28      1.56 o 
  -6  11   6        0.13        0.65      1.55 o 
  -5  11   6       39.15       39.98      1.58 o 
  -4  11   6      311.40      300.11      2.69 o 
  -3  11   6      270.71      270.54      3.84 o 
  -2  11   6      168.03      174.36      1.89 o 
  -1  11   6       15.62       16.92      1.72 o 
   0  11   6      234.04      235.27      4.30 o 
   1  11   6        0.23       -0.99      1.55 o 
   2  11   6       53.11       47.97      1.73 o 
   3  11   6       13.03       17.01      1.48 o 
   4  11   6        9.22       10.56      1.50 o 
   5  11   6        7.00       10.84      1.60 o 
  -7  12   6        7.32        8.14      1.60 o 
  -6  12   6        1.15        2.73      1.54 o 
  -5  12   6       51.05       41.67      1.69 o 
  -4  12   6      293.52      279.23      3.24 o 
  -3  12   6      418.57      392.64      5.30 o 
  -2  12   6     1154.48     1152.64     16.16 o 
  -1  12   6       23.54       20.25      1.69 o 
   0  12   6      512.27      509.09      7.65 o 
   1  12   6        5.20        8.87      1.64 o 
   2  12   6      123.20      119.35      2.09 o 
   3  12   6       15.33       19.54      1.53 o 
   4  12   6        4.42        7.25      1.55 o 
   5  12   6       11.28       15.94      4.20 o 
  -7  13   6       55.63       50.38      1.73 o 
  -6  13   6      122.61      117.96      1.84 o 
  -5  13   6       32.68       32.98      1.76 o 
  -4  13   6       93.55       87.75      1.70 o 
  -3  13   6     1071.50     1067.43     14.27 o 
  -2  13   6       51.10       49.39      1.83 o 
  -1  13   6        3.69        5.77      1.83 o 
   0  13   6      452.78      439.20     30.80 o 
   1  13   6        0.27        2.76      1.65 o 
   2  13   6        2.95        4.14      1.49 o 
   3  13   6        0.02        2.39      1.50 o 
   4  13   6       48.17       46.57      1.65 o 
  -7  14   6       13.79       13.75      2.19 o 
  -6  14   6      102.76       97.49      1.82 o 
  -5  14   6       46.37       42.94      1.76 o 
  -4  14   6        5.24        7.43      1.60 o 
  -3  14   6      146.28      151.49      3.44 o 
  -2  14   6      144.39      147.17      2.72 o 
  -1  14   6      803.21      803.83     10.61 o 
   0  14   6      107.14      117.65      3.25 o 
   1  14   6       22.12       28.20      1.75 o 
   2  14   6       80.70       67.69      1.68 o 
   3  14   6       45.73       47.12      1.63 o 
   4  14   6       29.60       30.69      1.69 o 
  -6  15   6       10.64        9.61      1.75 o 
  -5  15   6      184.59      168.57      1.85 o 
  -4  15   6       62.10       57.90      1.74 o 
  -3  15   6      279.92      299.41      3.73 o 
  -2  15   6        0.15        1.67      1.82 o 
  -1  15   6      652.06      652.35      7.80 o 
   0  15   6       28.99       29.01      1.83 o 
   1  15   6       12.41       15.78      1.72 o 
   2  15   6       73.08       64.49      1.70 o 
   3  15   6        6.01        8.84      1.59 o 
   4  15   6       10.16        9.87      1.69 o 
  -6  16   6       13.95       12.67      1.75 o 
  -5  16   6        0.27       -0.39      1.65 o 
  -4  16   6      248.63      251.72      2.72 o 
  -3  16   6       83.15       85.84      1.94 o 
  -2  16   6      635.28      647.99      7.38 o 
  -1  16   6      174.44      189.05      2.11 o 
   0  16   6       80.18       76.69      1.84 o 
   1  16   6        1.12        3.51      1.82 o 
   2  16   6        8.82        8.03      1.61 o 
   3  16   6       21.66       18.78      1.69 o 
  -5  17   6       21.09       19.66      1.74 o 
  -4  17   6       13.65       11.24      1.75 o 
  -3  17   6        6.32        9.47      1.76 o 
  -2  17   6       33.44       36.24      2.30 o 
  -1  17   6       14.82       20.35      1.76 o 
   0  17   6      110.92       98.87      2.60 o 
   1  17   6       13.06       13.08      1.75 o 
   2  17   6       46.60       42.72      1.81 o 
   3  17   6        7.21       10.80      1.81 o 
  -5  18   6       35.56       33.15      1.86 o 
  -4  18   6        7.48       10.16      1.71 o 
  -3  18   6        1.80        3.81      1.78 o 
  -2  18   6      252.12      247.42      3.60 o 
  -1  18   6      233.16      205.66      2.91 o 
   0  18   6       20.28       21.33      1.93 o 
   1  18   6       12.52       14.23      1.92 o 
   2  18   6        5.10        7.77      1.76 o 
   3  18   6       13.21        8.90      2.55 o 
  -5  19   6       13.50       15.24      4.29 o 
  -4  19   6       30.40       32.73      1.94 o 
  -3  19   6       20.07       21.83      1.91 o 
  -2  19   6      104.69      107.81      2.01 o 
  -1  19   6       51.81       56.07      1.98 o 
   0  19   6       24.31       26.76      1.82 o 
   1  19   6        1.20        4.22      1.94 o 
   2  19   6        9.07       10.30      1.78 o 
  -4  20   6       20.23       25.17      1.97 o 
  -3  20   6        3.44        5.92      1.95 o 
  -2  20   6       54.92       59.66      2.08 o 
  -1  20   6      137.91      125.82      2.24 o 
   0  20   6       32.95       36.37      1.89 o 
   1  20   6       16.28       17.88      2.26 o 
  -3  21   6        2.47        5.71      2.00 o 
  -2  21   6       10.93       11.88      1.95 o 
  -1  21   6       17.08       21.16      2.01 o 
   0  21   6       29.45       29.92      1.99 o 
  -7   0   7       22.71       24.15      2.00 o 
  -5   0   7        9.54        8.20      2.13 o 
  -3   0   7        5.89        9.76      2.00 o 
  -1   0   7       61.61       54.22      2.13 o 
   1   0   7      827.08      845.63      8.99 o 
   3   0   7      348.52      367.82     10.21 o 
   5   0   7      133.08      124.42      3.59 o 
  -8   1   7       17.54       20.63      1.67 o 
  -7   1   7      110.84      110.78      1.65 o 
  -6   1   7        0.67        3.28      1.48 o 
  -5   1   7       91.17       88.03      1.54 o 
  -4   1   7       44.71       49.63      1.41 o 
  -3   1   7      285.03      304.99      3.35 o 
  -2   1   7      110.51      107.66      1.58 o 
  -1   1   7       18.51       18.49      1.37 o 
   0   1   7        1.24        0.33      1.46 o 
   1   1   7       40.38       49.52      1.51 o 
   2   1   7     1044.92     1031.13     11.07 o 
   3   1   7        0.33        1.19      1.55 o 
   4   1   7        0.40        1.96      1.51 o 
   5   1   7       11.65       11.50      1.53 o 
  -8   2   7        2.61        4.48      1.56 o 
  -7   2   7       16.69       19.46      1.46 o 
  -6   2   7        7.58        8.16      1.51 o 
  -5   2   7      581.86      592.72      5.55 o 
  -4   2   7       35.37       33.09      1.46 o 
  -3   2   7      305.94      305.28      4.55 o 
  -2   2   7      231.26      224.75      2.92 o 
  -1   2   7       18.18       20.49      1.37 o 
   0   2   7      103.32       99.78      1.49 o 
   1   2   7       94.94      106.76      1.67 o 
   2   2   7      866.05      818.48      8.88 o 
   3   2   7      101.64       96.53      2.45 o 
   4   2   7        3.74        5.50      1.52 o 
   5   2   7      105.49      100.93      2.91 o 
  -8   3   7      207.51      187.11      1.95 o 
  -7   3   7        2.79        5.38      1.52 o 
  -6   3   7      416.38      431.45      4.16 o 
  -5   3   7       41.55       42.30      1.50 o 
  -4   3   7      128.90      129.57      1.52 o 
  -3   3   7     1825.54     1931.18     22.38 o 
  -2   3   7       69.11       73.64      1.56 o 
  -1   3   7       84.58       83.77      1.45 o 
   0   3   7       41.00       40.82      1.43 o 
   1   3   7        5.07        5.60      1.39 o 
   2   3   7      205.82      201.86      3.15 o 
   3   3   7        0.89        1.84      1.47 o 
   4   3   7       39.23       38.77      1.56 o 
   5   3   7       13.17       15.19      1.66 o 
  -8   4   7      112.54       98.04      1.88 o 
  -7   4   7       59.48       54.57      1.53 o 
  -6   4   7        0.86        4.20      1.67 o 
  -5   4   7       61.03       58.41      1.45 o 
  -4   4   7      166.31      159.54      1.92 o 
  -3   4   7      150.02      160.75      1.64 o 
  -2   4   7      332.01      343.03      5.69 o 
  -1   4   7        3.79        3.03      1.43 o 
   0   4   7       58.70       75.99      1.44 o 
   1   4   7        6.64        9.92      1.40 o 
   2   4   7       17.28       18.25      1.45 o 
   3   4   7       17.72       21.43      1.49 o 
   4   4   7       55.60       62.13      2.23 o 
   5   4   7        7.03        7.56      1.83 o 
  -8   5   7      254.43      225.80      2.91 o 
  -7   5   7        1.36        2.28      1.47 o 
  -6   5   7      450.60      451.08      4.89 o 
  -5   5   7       14.18       16.22      1.48 o 
  -4   5   7       84.65       88.33      1.56 o 
  -3   5   7      567.50      645.69      6.52 o 
  -2   5   7        0.58        0.98      1.36 o 
  -1   5   7       75.52       73.90      1.46 o 
   0   5   7      100.84       96.41      1.54 o 
   1   5   7       39.94       44.51      1.44 o 
   2   5   7       13.31       13.20      1.41 o 
   3   5   7       22.29       20.25      1.59 o 
   4   5   7      282.73      267.19      4.04 o 
   5   5   7       21.95       25.18      1.79 o 
  -8   6   7      170.72      161.66      2.14 o 
  -7   6   7       46.92       44.53      1.55 o 
  -6   6   7        1.63        4.02      1.48 o 
  -5   6   7        0.52        1.09      1.46 o 
  -4   6   7      193.33      183.33      2.31 o 
  -3   6   7      405.95      404.34      5.59 o 
  -2   6   7       13.76       16.94      1.45 o 
  -1   6   7        0.52        0.04      1.41 o 
   0   6   7       35.00       35.65      1.45 o 
   1   6   7      190.40      186.62      2.26 o 
   2   6   7       14.91       18.03      1.35 o 
   3   6   7        1.06        1.16      1.54 o 
   4   6   7      104.27       92.81      1.71 o 
   5   6   7        7.47       10.32      1.95 o 
  -8   7   7      202.49      177.60      2.17 o 
  -7   7   7        5.86        6.35      1.46 o 
  -6   7   7      160.30      161.07      1.63 o 
  -5   7   7      122.60      119.83      1.61 o 
  -4   7   7       51.97       46.78      1.51 o 
  -3   7   7      311.29      349.77      3.37 o 
  -2   7   7        9.13       10.19      1.61 o 
  -1   7   7       59.86       64.03      1.98 o 
   0   7   7       24.20       21.57      1.45 o 
   1   7   7       61.42       63.54      1.59 o 
   2   7   7        6.51        5.04      1.43 o 
   3   7   7       30.31       25.72      1.59 o 
   4   7   7        0.59       -0.33      1.57 o 
   5   7   7       64.57       59.78      1.68 o 
  -8   8   7        0.64        1.83      1.81 o 
  -7   8   7        0.49        1.53      1.50 o 
  -6   8   7       17.48       18.94      1.55 o 
  -5   8   7        1.71        3.60      1.54 o 
  -4   8   7        2.85        5.49      1.43 o 
  -3   8   7      322.52      353.31      4.85 o 
  -2   8   7       94.91       90.92      1.60 o 
  -1   8   7      181.13      170.45      3.26 o 
   0   8   7      300.55      290.29      4.01 o 
   1   8   7       95.83       93.98      1.65 o 
   2   8   7        5.57        3.48      1.52 o 
   3   8   7       21.90       22.96      1.60 o 
   4   8   7       14.07       20.75      1.77 o 
   5   8   7        1.62        5.60      1.61 o 
  -7   9   7       64.86       72.45      1.64 o 
  -6   9   7        0.67        1.97      1.49 o 
  -5   9   7      337.43      339.12      3.33 o 
  -4   9   7      217.65      204.46      3.48 o 
  -3   9   7      135.25      158.71      1.91 o 
  -2   9   7       82.12       81.29      2.30 o 
  -1   9   7      382.64      402.49      4.69 o 
   0   9   7       28.72       29.19      1.56 o 
   1   9   7        1.04        2.78      1.58 o 
   2   9   7       22.28       18.64      1.60 o 
   3   9   7        7.89        9.28      1.56 o 
   4   9   7       14.69       17.78      1.48 o 
  -7  10   7        2.01        4.96      1.61 o 
  -6  10   7       24.09       27.36      1.54 o 
  -5  10   7      721.22      674.30      7.44 o 
  -4  10   7       37.33       43.37      1.61 o 
  -3  10   7        0.45        0.86      1.67 o 
  -2  10   7      271.18      277.94      3.34 o 
  -1  10   7      860.66      850.53     14.29 o 
   0  10   7       28.43       28.65      1.58 o 
   1  10   7       33.92       33.38      1.59 o 
   2  10   7       14.75        9.09      1.56 o 
   3  10   7        6.07        6.72      1.58 o 
   4  10   7        5.43        5.50      1.48 o 
  -7  11   7       79.38       88.41      1.75 o 
  -6  11   7        2.32        4.09      1.54 o 
  -5  11   7      526.21      523.23      6.87 o 
  -4  11   7      386.59      417.31      4.92 o 
  -3  11   7        6.22        7.08      1.59 o 
  -2  11   7      127.76      128.58      2.34 o 
  -1  11   7      339.41      331.10      5.92 o 
   0  11   7        3.83        0.62      1.54 o 
   1  11   7        9.85        7.65      1.59 o 
   2  11   7       92.11       76.92      1.81 o 
   3  11   7      192.87      179.13      1.73 o 
   4  11   7        0.10        1.07      1.55 o 
  -7  12   7        2.68        4.20      1.67 o 
  -6  12   7        4.87        4.73      1.55 o 
  -5  12   7        0.08        5.46      1.77 o 
  -4  12   7      322.55      320.53      3.75 o 
  -3  12   7       81.28       81.73      1.78 o 
  -2  12   7       97.81      100.15      1.85 o 
  -1  12   7     1362.35     1344.51     20.35 o 
   0  12   7       37.36       38.21      1.65 o 
   1  12   7        5.91        8.00      1.61 o 
   2  12   7      108.56       94.97      2.09 o 
   3  12   7       10.68       13.61      1.54 o 
   4  12   7        6.88        9.61      1.68 o 
  -7  13   7      139.89      140.13      1.91 o 
  -6  13   7        0.65        0.56      1.64 o 
  -5  13   7       66.18       71.54      2.18 o 
  -4  13   7      105.67       98.08      2.47 o 
  -3  13   7      309.32      317.77      3.17 o 
  -2  13   7       31.66       29.61      1.67 o 
  -1  13   7      102.37       92.70      1.90 o 
   0  13   7      142.82      134.36      2.58 o 
   1  13   7        0.31       -1.05      1.65 o 
   2  13   7       69.79       57.87      1.85 o 
   3  13   7       68.36       65.78      1.66 o 
   4  13   7        0.01        2.92      1.83 o 
  -6  14   7       76.99       79.62      1.74 o 
  -5  14   7      124.32      117.48      2.10 o 
  -4  14   7       87.50       89.07      2.85 o 
  -3  14   7      105.75      104.17      1.86 o 
  -2  14   7       73.11       70.36      2.14 o 
  -1  14   7      174.73      170.01      3.40 o 
   0  14   7       24.03       26.92      1.76 o 
   1  14   7       18.95       21.88      1.82 o 
   2  14   7       87.25       83.42      1.89 o 
   3  14   7       24.55       20.37      1.69 o 
  -6  15   7       10.86       10.84      1.75 o 
  -5  15   7        0.00        2.55      1.69 o 
  -4  15   7       78.17       89.96      1.85 o 
  -3  15   7       52.89       61.38      1.82 o 
  -2  15   7      134.55      129.42      2.55 o 
  -1  15   7      275.49      268.00      5.17 o 
   0  15   7      110.63      106.31      2.40 o 
   1  15   7        0.00       -0.81      1.79 o 
   2  15   7        0.95        1.63      1.78 o 
   3  15   7       15.96        9.29      1.67 o 
  -6  16   7        1.03        2.12      1.79 o 
  -5  16   7       15.24       20.06      1.76 o 
  -4  16   7       39.29       40.49      1.86 o 
  -3  16   7       17.45       23.97      1.78 o 
  -2  16   7       64.18       65.13      1.88 o 
  -1  16   7      135.55      122.00      3.58 o 
   0  16   7        1.12        1.88      1.67 o 
   1  16   7       13.76       16.27      1.77 o 
   2  16   7        0.06       -1.41      1.85 o 
   3  16   7       12.61       19.12      1.75 o 
  -5  17   7        4.36        4.75      1.76 o 
  -4  17   7        7.85       11.00      1.83 o 
  -3  17   7      335.24      325.47      5.25 o 
  -2  17   7       13.25       14.67      1.76 o 
  -1  17   7       18.97       17.87      1.80 o 
   0  17   7       17.59       16.22      1.76 o 
   1  17   7        0.33        2.23      1.88 o 
   2  17   7        4.58        3.17      1.85 o 
  -5  18   7       34.96       35.93      1.89 o 
  -4  18   7       10.34       11.52      1.93 o 
  -3  18   7      376.82      375.53      6.12 o 
  -2  18   7       12.42       16.52      1.76 o 
  -1  18   7        0.45        4.99      1.74 o 
   0  18   7       40.58       36.44      1.81 o 
   1  18   7       30.50       34.53      2.02 o 
   2  18   7        9.58       13.56      2.03 o 
  -4  19   7      113.72      122.84      2.13 o 
  -3  19   7        8.28       11.14      1.88 o 
  -2  19   7       19.03       15.90      1.84 o 
  -1  19   7      207.31      192.00      3.01 o 
   0  19   7        0.08        1.38      1.77 o 
   1  19   7       17.49       23.71      2.11 o 
  -3  20   7       68.45       63.90      2.04 o 
  -2  20   7       18.16       19.90      1.89 o 
  -1  20   7        9.55       10.04      1.93 o 
   0  20   7        1.17        5.40      2.00 o 
  -8   0   8       10.32       12.98      2.15 o 
  -6   0   8      250.64      250.12      4.86 o 
  -4   0   8      168.64      150.07      2.84 o 
  -2   0   8      156.67      164.28      4.50 o 
   0   0   8     2167.74     2121.28     38.53 o 
   2   0   8      488.66      502.64      6.94 o 
   4   0   8        0.00       -0.46      3.03 o 
  -8   1   8        2.14        2.34      1.57 o 
  -7   1   8        0.12        1.30      1.51 o 
  -6   1   8      274.97      272.44      3.54 o 
  -5   1   8      586.11      593.37      7.07 o 
  -4   1   8        0.42        1.11      1.36 o 
  -3   1   8       23.95       28.86      1.45 o 
  -2   1   8        0.02        1.47      1.39 o 
  -1   1   8        0.00        3.71      1.42 o 
   0   1   8       73.13       75.64      1.77 o 
   1   1   8        2.86        4.38      1.56 o 
   2   1   8        3.16        3.84      1.52 o 
   3   1   8        0.00        1.26      1.51 o 
   4   1   8      186.12      176.83      2.40 o 
  -8   2   8       66.81       67.72      1.75 o 
  -7   2   8       30.87       33.87      1.60 o 
  -6   2   8       84.84       92.02      2.38 o 
  -5   2   8      565.61      576.76      3.07 o 
  -4   2   8       94.97       95.91      1.55 o 
  -3   2   8      178.96      182.26      2.73 o 
  -2   2   8       32.67       33.61      1.47 o 
  -1   2   8       39.79       39.08      1.51 o 
   0   2   8      135.87      136.45      1.81 o 
   1   2   8      141.11      135.74      1.69 o 
   2   2   8       34.57       33.53      1.49 o 
   3   2   8       28.32       31.23      1.46 o 
   4   2   8       31.25       33.09      1.60 o 
  -8   3   8        2.68        4.53      1.58 o 
  -7   3   8        9.97       11.36      1.57 o 
  -6   3   8      108.55      106.84      1.83 o 
  -5   3   8      475.84      483.54      8.06 o 
  -4   3   8       56.83       62.47      1.47 o 
  -3   3   8       80.77       94.05      1.57 o 
  -2   3   8       34.21       32.00      1.42 o 
  -1   3   8      151.48      142.60      2.34 o 
   0   3   8      118.60      120.68      2.24 o 
   1   3   8      241.70      243.20      2.37 o 
   2   3   8      406.46      404.19      5.13 o 
   3   3   8        0.26        0.04      1.43 o 
   4   3   8      164.04      163.27      1.64 o 
  -8   4   8       19.94       19.59      1.61 o 
  -7   4   8       88.64       92.38      2.33 o 
  -6   4   8        9.40        8.73      1.53 o 
  -5   4   8       77.52       73.58      1.57 o 
  -4   4   8       16.74       19.65      1.50 o 
  -3   4   8       37.33       34.79      1.45 o 
  -2   4   8       22.97       24.42      1.47 o 
  -1   4   8        7.19        7.20      1.40 o 
   0   4   8        0.01        1.60      1.36 o 
   1   4   8       18.29       20.78      1.58 o 
   2   4   8       95.01       87.71      1.74 o 
   3   4   8       76.17       79.70      1.64 o 
   4   4   8       19.01       21.23      1.47 o 
  -8   5   8        0.11        2.24      1.60 o 
  -7   5   8       21.68       19.63      1.55 o 
  -6   5   8      154.01      155.84      2.51 o 
  -5   5   8       63.45       58.74      1.54 o 
  -4   5   8       25.65       28.62      1.49 o 
  -3   5   8       74.88       74.03      1.55 o 
  -2   5   8      368.14      386.62      5.10 o 
  -1   5   8      220.93      210.15      2.72 o 
   0   5   8        0.19       -0.20      1.47 o 
   1   5   8       68.33       78.17      1.54 o 
   2   5   8       38.50       41.53      1.48 o 
   3   5   8       46.98       50.40      1.49 o 
   4   5   8       13.18       11.80      1.54 o 
  -8   6   8       51.48       56.17      1.71 o 
  -7   6   8       56.35       53.19      1.60 o 
  -6   6   8       23.67       25.00      1.49 o 
  -5   6   8       76.80       79.02      1.86 o 
  -4   6   8        2.09        3.47      1.47 o 
  -3   6   8      138.51      160.04      1.71 o 
  -2   6   8        0.71        1.10      1.74 o 
  -1   6   8      304.55      304.41      6.00 o 
   0   6   8       44.33       54.22      1.45 o 
   1   6   8        1.12        5.03      1.39 o 
   2   6   8      136.82      123.33      1.58 o 
   3   6   8        3.76        6.97      1.42 o 
   4   6   8      113.48      117.60      1.63 o 
  -7   7   8       18.72       18.44      1.55 o 
  -6   7   8      103.05      105.30      1.68 o 
  -5   7   8       15.64       25.39      1.52 o 
  -4   7   8       15.60       17.86      1.50 o 
  -3   7   8      121.80      129.33      2.07 o 
  -2   7   8      173.97      165.53      4.63 o 
  -1   7   8       83.04       79.24      1.62 o 
   0   7   8      108.94      100.50      1.63 o 
   1   7   8      174.69      167.27      1.95 o 
   2   7   8      175.77      141.00      1.64 o 
   3   7   8       18.91       18.85      1.45 o 
   4   7   8        1.09        2.22      1.51 o 
  -7   8   8       51.03       56.94      1.79 o 
  -6   8   8        3.05        2.70      1.50 o 
  -5   8   8      410.66      398.30      5.23 o 
  -4   8   8       39.95       48.62      1.74 o 
  -3   8   8       23.70       26.37      1.57 o 
  -2   8   8        6.41        7.23      1.57 o 
  -1   8   8      498.10      480.63      6.50 o 
   0   8   8       38.81       37.14      1.49 o 
   1   8   8      212.59      188.49      2.99 o 
   2   8   8        1.05        2.59      1.43 o 
   3   8   8       45.40       42.29      1.56 o 
   4   8   8       15.74       17.44      1.68 o 
  -7   9   8      292.24      285.72      3.40 o 
  -6   9   8       11.54       12.99      1.60 o 
  -5   9   8       16.91       11.85      1.63 o 
  -4   9   8        0.44        1.52      1.54 o 
  -3   9   8        7.15        8.37      1.64 o 
  -2   9   8      226.85      220.91      2.48 o 
  -1   9   8       12.58       11.11      1.68 o 
   0   9   8       32.57       22.19      1.54 o 
   1   9   8       21.27       22.50      1.55 o 
   2   9   8        3.10        5.75      1.47 o 
   3   9   8       29.51       34.79      1.50 o 
   4   9   8       29.24       30.45      1.83 o 
  -7  10   8       23.42       22.21      1.70 o 
  -6  10   8      423.51      398.24      4.89 o 
  -5  10   8      249.79      264.30      3.38 o 
  -4  10   8       31.25       27.31      1.65 o 
  -3  10   8       39.31       38.86      1.65 o 
  -2  10   8       11.02       11.47      1.95 o 
  -1  10   8      535.24      517.25      6.52 o 
   0  10   8       37.35       31.63      1.66 o 
   1  10   8        0.00        0.76      1.56 o 
   2  10   8       69.06       51.48      2.09 o 
   3  10   8       21.73       21.26      1.53 o 
   4  10   8       72.80       71.52      1.96 o 
  -7  11   8       14.02       12.69      1.67 o 
  -6  11   8       67.25       61.34      1.69 o 
  -5  11   8       86.12       79.46      1.74 o 
  -4  11   8       76.67       68.35      1.85 o 
  -3  11   8        0.25        2.34      1.59 o 
  -2  11   8      171.17      169.15      3.54 o 
  -1  11   8        7.61        6.26      1.62 o 
   0  11   8        6.37        2.06      1.57 o 
   1  11   8       16.21       15.05      1.71 o 
   2  11   8       19.34       15.96      1.48 o 
   3  11   8       12.77       10.06      1.57 o 
  -7  12   8        3.29        3.98      2.25 o 
  -6  12   8       29.95       30.11      1.76 o 
  -5  12   8      435.73      425.99      3.34 o 
  -4  12   8        6.30        7.98      1.62 o 
  -3  12   8        0.17       -1.64      1.64 o 
  -2  12   8       87.28       90.22      1.74 o 
  -1  12   8        5.73        6.98      1.66 o 
   0  12   8      161.96      139.81      2.33 o 
   1  12   8       53.58       50.83      1.67 o 
   2  12   8        0.01        0.90      1.52 o 
   3  12   8       34.90       39.88      1.77 o 
  -6  13   8        2.63        3.62      1.77 o 
  -5  13   8      313.65      317.33      3.43 o 
  -4  13   8        0.98        4.93      2.13 o 
  -3  13   8        3.98        5.20      1.72 o 
  -2  13   8       17.24       17.41      1.64 o 
  -1  13   8       47.96       51.62      1.67 o 
   0  13   8      125.86      116.83      1.81 o 
   1  13   8        0.90        1.27      1.71 o 
   2  13   8       75.50       71.49      1.67 o 
   3  13   8        1.15        1.30      1.88 o 
  -6  14   8        4.06        5.60      1.75 o 
  -5  14   8       71.91       74.03      2.01 o 
  -4  14   8      182.13      176.19      2.03 o 
  -3  14   8      282.26      282.71      4.38 o 
  -2  14   8       64.08       56.18      1.83 o 
  -1  14   8      187.93      187.04      4.52 o 
   0  14   8       64.22       63.45      1.81 o 
   1  14   8       87.32       83.05      1.95 o 
   2  14   8       45.50       40.49      1.67 o 
   3  14   8       38.37       37.09      2.23 o 
  -6  15   8        0.23        0.78      2.14 o 
  -5  15   8        0.64        3.37      1.90 o 
  -4  15   8        0.93       -0.06      1.72 o 
  -3  15   8       94.35       92.77      1.87 o 
  -2  15   8        3.10        2.41      1.75 o 
  -1  15   8        3.63        2.50      1.74 o 
   0  15   8       25.99       23.29      1.73 o 
   1  15   8        4.44        6.57      1.87 o 
   2  15   8        1.94        4.76      1.65 o 
  -5  16   8       34.07       32.90      1.89 o 
  -4  16   8      118.08      123.67      3.12 o 
  -3  16   8      149.79      153.27      2.04 o 
  -2  16   8        5.98        5.62      1.70 o 
  -1  16   8      421.48      415.94      6.68 o 
   0  16   8       18.22       17.06      1.77 o 
   1  16   8        6.17        5.34      1.87 o 
   2  16   8       54.09       49.92      1.78 o 
  -5  17   8        1.18        0.79      1.89 o 
  -4  17   8       69.55       74.65      2.02 o 
  -3  17   8      237.19      230.68      4.30 o 
  -2  17   8        3.99        4.67      1.75 o 
  -1  17   8       31.76       24.32      2.25 o 
   0  17   8        5.58        4.05      1.77 o 
   1  17   8        0.07       -1.99      1.99 o 
  -4  18   8      132.65      117.37      2.19 o 
  -3  18   8        0.84        1.56      1.82 o 
  -2  18   8        6.00       10.53      1.86 o 
  -1  18   8        0.01        2.99      1.72 o 
   0  18   8      184.41      178.07      4.50 o 
   1  18   8       24.72       30.10      2.58 o 
  -3  19   8      169.09      172.89      2.38 o 
  -2  19   8       12.59       17.83      1.90 o 
  -1  19   8       68.26       62.79      3.02 o 
   0  19   8       48.04       54.37      2.01 o 
  -7   0   9      416.75      383.44      9.71 o 
  -5   0   9      446.13      434.01      2.80 o 
  -3   0   9        8.80        9.36      1.94 o 
  -1   0   9      137.85      129.22      4.61 o 
   1   0   9        2.15        3.32      1.98 o 
   3   0   9        5.73        3.84      2.84 o 
  -8   1   9        6.20        8.62      1.70 o 
  -7   1   9       14.01       15.56      1.59 o 
  -6   1   9        9.56       10.93      1.47 o 
  -5   1   9      143.09      157.48      2.20 o 
  -4   1   9       22.21       24.24      1.48 o 
  -3   1   9       59.90       66.46      1.49 o 
  -2   1   9       23.03       26.69      1.44 o 
  -1   1   9      108.09      110.32      3.42 o 
   0   1   9     1679.68     1671.82     17.74 o 
   1   1   9        0.50       -0.50      1.41 o 
   2   1   9       37.67       35.27      1.41 o 
   3   1   9        1.81        3.77      1.55 o 
   4   1   9       13.54       12.62      1.54 o 
  -8   2   9        5.15        5.86      1.87 o 
  -7   2   9      201.04      183.87      3.39 o 
  -6   2   9       31.13       31.81      1.50 o 
  -5   2   9        0.49        1.46      1.48 o 
  -4   2   9        2.92        3.76      1.45 o 
  -3   2   9      103.15      106.37      1.57 o 
  -2   2   9       41.36       36.92      1.44 o 
  -1   2   9      261.32      259.76      3.39 o 
   0   2   9       13.37       16.41      1.62 o 
   1   2   9        0.69        0.38      1.41 o 
   2   2   9        1.25       -0.04      1.48 o 
   3   2   9        0.15        0.11      1.43 o 
   4   2   9       36.97       35.37      1.70 o 
  -8   3   9       31.84       34.50      4.29 o 
  -7   3   9        7.70        9.83      1.58 o 
  -6   3   9      348.77      351.47      4.04 o 
  -5   3   9        0.00        2.63      1.44 o 
  -4   3   9        5.71        6.91      1.46 o 
  -3   3   9        4.00        5.06      1.47 o 
  -2   3   9       15.56       16.97      1.50 o 
  -1   3   9       75.58       71.96      1.63 o 
   0   3   9      257.17      255.42      2.85 o 
   1   3   9        8.25        7.84      1.41 o 
   2   3   9        3.25        4.44      1.49 o 
   3   3   9       66.12       62.22      1.55 o 
   4   3   9       57.04       58.69      1.79 o 
  -7   4   9       51.04       57.40      1.78 o 
  -6   4   9       43.38       44.25      1.58 o 
  -5   4   9        1.67        1.39      1.42 o 
  -4   4   9        0.32        1.91      1.44 o 
  -3   4   9      174.62      168.96      2.59 o 
  -2   4   9      291.48      311.32      5.20 o 
  -1   4   9      205.26      204.46      2.28 o 
   0   4   9      347.03      354.58      5.11 o 
   1   4   9        0.11       -0.01      1.51 o 
   2   4   9        1.24        2.36      1.45 o 
   3   4   9       66.41       60.15      1.54 o 
   4   4   9      161.69      161.52      2.16 o 
  -7   5   9        7.75        7.42      1.62 o 
  -6   5   9      309.18      309.23      3.47 o 
  -5   5   9      317.27      304.28      3.92 o 
  -4   5   9        2.08        1.69      1.46 o 
  -3   5   9       49.40       49.01      1.59 o 
  -2   5   9       18.69       18.08      1.71 o 
  -1   5   9      231.98      228.14      3.84 o 
   0   5   9       27.45       28.78      1.69 o 
   1   5   9       22.66       21.83      1.41 o 
   2   5   9       35.21       31.63      1.45 o 
   3   5   9       32.16       37.94      1.53 o 
   4   5   9       31.68       30.09      1.63 o 
  -7   6   9      210.17      207.93      2.45 o 
  -6   6   9       57.09       61.38      1.62 o 
  -5   6   9        6.94        5.43      1.56 o 
  -4   6   9       19.09       14.97      1.52 o 
  -3   6   9      244.61      241.21      3.31 o 
  -2   6   9      450.27      445.54      5.67 o 
  -1   6   9      139.54      142.11      2.78 o 
   0   6   9       13.94       11.47      1.55 o 
   1   6   9       32.92       33.46      1.52 o 
   2   6   9       14.11       14.99      1.42 o 
   3   6   9       85.91       88.50      1.67 o 
  -7   7   9       46.81       51.05      1.73 o 
  -6   7   9      123.51      119.50      2.34 o 
  -5   7   9       12.60       11.01      1.61 o 
  -4   7   9       19.76       20.75      1.56 o 
  -3   7   9        2.97        4.37      1.66 o 
  -2   7   9       26.41       27.69      1.62 o 
  -1   7   9       34.27       33.11      1.63 o 
   0   7   9      131.45      123.86      1.87 o 
   1   7   9        0.99        2.15      1.43 o 
   2   7   9       32.58       24.43      1.50 o 
   3   7   9       15.16       14.20      1.51 o 
  -7   8   9       18.34       18.46      1.67 o 
  -6   8   9       18.17       19.72      1.61 o 
  -5   8   9      372.47      382.67      4.84 o 
  -4   8   9       82.49       73.02      1.68 o 
  -3   8   9       30.87       33.97      1.88 o 
  -2   8   9        4.79        5.56      1.54 o 
  -1   8   9      129.20      126.11      1.80 o 
   0   8   9        8.66        7.83      1.58 o 
   1   8   9        0.82        5.29      1.47 o 
   2   8   9       43.88       45.82      1.57 o 
   3   8   9       18.67       16.38      1.62 o 
  -7   9   9      298.30      271.03      3.20 o 
  -6   9   9      156.32      145.26      2.29 o 
  -5   9   9      308.37      284.76      2.60 o 
  -4   9   9        1.85        2.79      1.56 o 
  -3   9   9        8.48        8.57      1.64 o 
  -2   9   9       37.79       41.38      1.75 o 
  -1   9   9       63.18       60.04      1.78 o 
   0   9   9        6.51        4.12      1.57 o 
   1   9   9       15.30       14.58      1.52 o 
   2   9   9       68.92       64.99      1.65 o 
   3   9   9        2.03        1.87      1.58 o 
  -7  10   9       89.49       92.39      2.02 o 
  -6  10   9      189.24      183.83      2.52 o 
  -5  10   9        1.44        3.58      1.61 o 
  -4  10   9       80.01       78.41      3.01 o 
  -3  10   9        3.43        4.10      1.57 o 
  -2  10   9       17.85       18.03      1.76 o 
  -1  10   9       36.87       38.11      1.65 o 
   0  10   9       30.98       27.92      1.67 o 
   1  10   9       79.54       77.82      1.63 o 
   2  10   9        1.38        3.11      1.51 o 
   3  10   9       13.16       18.72      1.69 o 
  -6  11   9       71.39       73.23      1.82 o 
  -5  11   9       71.60       80.61      1.74 o 
  -4  11   9        5.23        7.99      1.71 o 
  -3  11   9       65.32       65.04      1.92 o 
  -2  11   9      106.80      100.94      1.73 o 
  -1  11   9       45.85       46.30      1.93 o 
   0  11   9      245.73      210.78      3.06 o 
   1  11   9        1.29        0.69      1.61 o 
   2  11   9        1.93        2.56      1.67 o 
   3  11   9        2.20        4.09      1.75 o 
  -6  12   9        8.00       11.50      1.76 o 
  -5  12   9       23.84       31.37      1.99 o 
  -4  12   9        2.92        3.68      1.80 o 
  -3  12   9      160.99      167.40      3.80 o 
  -2  12   9       21.97       23.59      1.66 o 
  -1  12   9        2.06        2.83      1.63 o 
   0  12   9        3.16        5.35      1.66 o 
   1  12   9       38.88       37.36      1.63 o 
   2  12   9       31.24       29.61      1.65 o 
  -6  13   9       90.72       84.25      2.01 o 
  -5  13   9        9.13        6.35      1.89 o 
  -4  13   9       80.75       77.36      1.79 o 
  -3  13   9       22.36       20.78      1.69 o 
  -2  13   9        0.03        4.41      1.64 o 
  -1  13   9       11.40       14.36      1.65 o 
   0  13   9       98.38       89.99      1.94 o 
   1  13   9        1.59        1.05      1.73 o 
   2  13   9        1.15        3.64      1.69 o 
  -5  14   9       16.44       17.81      1.91 o 
  -4  14   9       12.45       14.05      1.78 o 
  -3  14   9       12.11       13.00      1.67 o 
  -2  14   9       83.16       80.55      1.81 o 
  -1  14   9        0.68        2.06      1.70 o 
   0  14   9        0.02       -0.22      1.68 o 
   1  14   9        0.13        2.95      1.73 o 
   2  14   9        8.55        9.75      2.27 o 
  -5  15   9       18.43       19.72      1.92 o 
  -4  15   9        1.85        3.90      1.83 o 
  -3  15   9        3.50        3.39      1.68 o 
  -2  15   9       29.29       27.56      1.87 o 
  -1  15   9       17.04       13.33      1.71 o 
   0  15   9       55.47       58.83      1.76 o 
   1  15   9       10.81       15.79      1.84 o 
  -4  16   9      100.44       94.58      2.07 o 
  -3  16   9       50.57       56.11      2.47 o 
  -2  16   9       15.81       14.74      1.72 o 
  -1  16   9       66.70       66.52      1.85 o 
   0  16   9        8.69        3.11      1.80 o 
   1  16   9        2.09        0.86      2.16 o 
  -4  17   9       29.90       33.76      1.98 o 
  -3  17   9       18.61       27.02      1.87 o 
  -2  17   9       15.73       25.00      1.80 o 
  -1  17   9       71.26       64.31      1.91 o 
   0  17   9        8.67       13.87      1.82 o 
  -2  18   9       29.87       36.98      2.02 o 
  -1  18   9        1.70        1.66      5.08 o 
  -6   0  10      105.68      106.87      2.34 o 
  -4   0  10       70.72       77.57      2.12 o 
  -2   0  10     1319.02     1359.97     29.55 o 
   0   0  10       44.58       43.48      2.58 o 
   2   0  10        5.41        2.70      2.59 o 
  -7   1  10      300.56      278.89      2.89 o 
  -6   1  10       44.05       45.14      1.59 o 
  -5   1  10        0.87        0.14      1.43 o 
  -4   1  10       39.63       42.02      1.49 o 
  -3   1  10        6.76        9.01      1.48 o 
  -2   1  10      467.99      473.65      9.11 o 
  -1   1  10       17.20       21.30      1.75 o 
   0   1  10       83.03       80.59      1.56 o 
   1   1  10       12.09       11.13      1.44 o 
   2   1  10       18.55       22.47      1.52 o 
   3   1  10        1.49        3.64      1.49 o 
  -7   2  10        7.11        7.53      1.53 o 
  -6   2  10       20.35       21.14      1.53 o 
  -5   2  10        0.26        1.92      1.60 o 
  -4   2  10       11.12       11.91      1.48 o 
  -3   2  10       14.12       13.95      1.46 o 
  -2   2  10      291.27      291.79      5.13 o 
  -1   2  10        1.05        0.84      1.63 o 
   0   2  10       30.54       33.30      1.49 o 
   1   2  10       53.20       52.21      1.50 o 
   2   2  10        4.85        4.58      1.52 o 
   3   2  10        6.12        9.44      1.55 o 
  -7   3  10       28.48       27.15      1.62 o 
  -6   3  10       27.12       32.51      1.59 o 
  -5   3  10       11.21       13.46      1.53 o 
  -4   3  10       29.05       27.07      1.48 o 
  -3   3  10       11.20       13.82      1.51 o 
  -2   3  10      184.03      195.47      2.77 o 
  -1   3  10      141.87      137.70      2.46 o 
   0   3  10       11.44       12.07      1.47 o 
   1   3  10        0.23        0.97      1.44 o 
   2   3  10        0.01        3.49      1.45 o 
   3   3  10        4.69        5.52      1.58 o 
  -7   4  10        1.49        4.95      1.69 o 
  -6   4  10       36.50       33.09      1.53 o 
  -5   4  10       12.91       10.78      1.53 o 
  -4   4  10       69.10       64.00      1.54 o 
  -3   4  10        1.96        4.59      1.43 o 
  -2   4  10      601.07      616.17      9.48 o 
  -1   4  10       98.76       96.14      1.90 o 
   0   4  10       37.48       35.83      1.50 o 
   1   4  10       20.51       20.77      1.57 o 
   2   4  10       10.68       11.10      1.49 o 
   3   4  10       61.26       61.15      1.70 o 
  -7   5  10        9.01        9.44      1.60 o 
  -6   5  10       15.90       19.66      1.60 o 
  -5   5  10        4.78        6.47      1.53 o 
  -4   5  10        8.35       11.61      1.51 o 
  -3   5  10        0.95        2.49      1.45 o 
  -2   5  10       56.54       54.19      1.74 o 
  -1   5  10      214.06      207.74      2.35 o 
   0   5  10        0.37        0.46      1.62 o 
   1   5  10       16.04       19.07      1.45 o 
   2   5  10        8.49        8.55      1.54 o 
   3   5  10       19.85       23.85      1.61 o 
  -7   6  10       11.35        9.85      1.60 o 
  -6   6  10      266.60      251.93      1.87 o 
  -5   6  10        0.01        0.23      1.65 o 
  -4   6  10        6.81        3.09      1.56 o 
  -3   6  10      166.73      172.72      2.27 o 
  -2   6  10      216.35      213.20      3.26 o 
  -1   6  10        1.28       -0.25      1.60 o 
   0   6  10      126.61      127.57      2.23 o 
   1   6  10       32.43       28.46      1.50 o 
   2   6  10       82.31       86.95      1.97 o 
   3   6  10        0.02        2.42      1.59 o 
  -7   7  10       94.37       89.49      1.77 o 
  -6   7  10       33.80       36.68      1.63 o 
  -5   7  10        9.50       13.27      1.46 o 
  -4   7  10        8.00        7.99      1.60 o 
  -3   7  10       15.61       13.29      1.85 o 
  -2   7  10       21.28       26.73      2.28 o 
  -1   7  10       79.74       83.93      1.94 o 
   0   7  10        1.76        0.89      1.69 o 
   1   7  10        0.33        0.86      1.63 o 
   2   7  10       38.49       32.58      1.57 o 
  -6   8  10      216.08      210.64      3.25 o 
  -5   8  10        0.25       -0.80      1.54 o 
  -4   8  10        3.63        5.33      1.60 o 
  -3   8  10      112.19      111.58      2.64 o 
  -2   8  10      247.08      220.32      3.59 o 
  -1   8  10       27.86       29.35      2.03 o 
   0   8  10       58.23       53.39      1.75 o 
   1   8  10        0.81        2.13      1.56 o 
   2   8  10        0.64        1.87      1.52 o 
  -6   9  10        2.30        4.07      1.64 o 
  -5   9  10        1.27        1.95      1.62 o 
  -4   9  10       22.35       23.56      1.81 o 
  -3   9  10       48.21       47.66      1.72 o 
  -2   9  10      370.32      340.63      6.07 o 
  -1   9  10       13.08       17.86      1.65 o 
   0   9  10      210.94      188.47      2.51 o 
   1   9  10       11.52       13.43      1.55 o 
   2   9  10       21.30       20.44      1.63 o 
  -6  10  10      115.66      105.79      1.86 o 
  -5  10  10        6.86        8.92      1.70 o 
  -4  10  10       11.42       14.38      1.81 o 
  -3  10  10       84.65       84.50      1.76 o 
  -2  10  10       80.13       76.58      1.81 o 
  -1  10  10       36.74       32.44      1.77 o 
   0  10  10      115.84      105.03      1.94 o 
   1  10  10       24.85       24.34      1.67 o 
   2  10  10        3.15        1.94      1.59 o 
  -6  11  10       23.22       24.54      1.74 o 
  -5  11  10        0.37        5.78      1.92 o 
  -4  11  10        0.00        0.36      1.75 o 
  -3  11  10        0.08        2.70      1.70 o 
  -2  11  10        0.40        0.26      1.63 o 
  -1  11  10        1.73        4.96      1.67 o 
   0  11  10      114.89      120.81      3.19 o 
   1  11  10        0.02        2.72      1.62 o 
   2  11  10        0.31       -0.18      3.59 o 
  -5  12  10       35.90       34.09      1.90 o 
  -4  12  10        1.63        2.35      1.67 o 
  -3  12  10        1.34        2.58      1.71 o 
  -2  12  10        9.66       11.46      1.69 o 
  -1  12  10       36.05       30.54      1.64 o 
   0  12  10       21.07       25.70      1.72 o 
   1  12  10        5.41        7.54      1.84 o 
  -5  13  10       28.84       28.74      1.88 o 
  -4  13  10        0.53        3.30      1.71 o 
  -3  13  10        2.99        2.18      1.72 o 
  -2  13  10       11.16       11.03      1.74 o 
  -1  13  10        0.17        1.87      1.68 o 
   0  13  10       68.12       72.22      2.02 o 
   1  13  10       10.97        9.20      1.78 o 
  -4  14  10        4.94        6.11      2.63 o 
  -3  14  10       94.48      103.17      2.12 o 
  -2  14  10        2.17        1.60      1.81 o 
  -1  14  10       27.60       30.28      1.80 o 
   0  14  10        4.88        7.58      1.77 o 
  -4  15  10       45.11       53.89      1.98 o 
  -3  15  10        1.06        0.56      1.82 o 
  -2  15  10        0.93        1.07      1.73 o 
  -1  15  10        4.02        6.59      2.06 o 
   0  15  10       28.15       29.88      1.86 o 
  -3  16  10       13.36       16.40      1.87 o 
  -2  16  10        0.11        0.37      1.88 o 
  -1  16  10       14.42       12.85      3.59 o 
  -7   0  11        0.17        0.76      2.50 o 
  -5   0  11       76.02       76.48      2.25 o 
  -3   0  11       12.99       14.27      2.26 o 
  -1   0  11      124.95      123.70      2.96 o 
   1   0  11       61.90       70.31      2.21 o 
  -7   1  11        0.49        1.95      1.72 o 
  -6   1  11        7.00        7.09      1.57 o 
  -5   1  11       49.11       46.58      1.63 o 
  -4   1  11        2.39        3.90      1.50 o 
  -3   1  11        8.22        9.56      1.59 o 
  -2   1  11      677.86      666.26     10.38 o 
  -1   1  11      106.65      107.60      1.75 o 
   0   1  11       15.85       16.82      1.46 o 
   1   1  11        1.17        3.25      1.49 o 
   2   1  11        0.12        0.39      1.72 o 
  -7   2  11       60.85       63.46      1.76 o 
  -6   2  11       63.11       61.42      1.65 o 
  -5   2  11      111.86      101.64      1.65 o 
  -4   2  11       54.30       62.23      1.64 o 
  -3   2  11        2.36        5.79      1.57 o 
  -2   2  11       86.01       84.10      1.70 o 
  -1   2  11      117.40      126.63      1.81 o 
   0   2  11       15.49       17.08      1.53 o 
   1   2  11       12.45       16.35      1.53 o 
   2   2  11       91.76      102.97      2.15 o 
  -6   3  11        6.10        5.87      1.60 o 
  -5   3  11        3.21        2.66      1.53 o 
  -4   3  11      170.40      174.12      2.13 o 
  -3   3  11        1.77        2.65      1.59 o 
  -2   3  11      129.87      135.56      3.27 o 
  -1   3  11       25.62       26.47      1.54 o 
   0   3  11       33.07       30.64      1.53 o 
   1   3  11       10.17       10.36      1.57 o 
   2   3  11       24.59       20.42      1.58 o 
  -6   4  11        9.35        9.96      1.62 o 
  -5   4  11      110.00      104.62      1.65 o 
  -4   4  11      110.29      112.59      1.96 o 
  -3   4  11        7.44        9.12      1.59 o 
  -2   4  11      421.71      422.25      7.82 o 
  -1   4  11      126.90      121.10      1.91 o 
   0   4  11       13.95       15.93      1.50 o 
   1   4  11        1.44        0.49      1.62 o 
   2   4  11       57.41       46.15      1.99 o 
  -6   5  11        4.54        4.78      1.61 o 
  -5   5  11        9.41        7.00      1.59 o 
  -4   5  11      162.58      169.36      2.45 o 
  -3   5  11       66.18       68.48      1.69 o 
  -2   5  11        0.93        2.64      1.55 o 
  -1   5  11       46.88       44.72      1.57 o 
   0   5  11       21.83       21.70      1.62 o 
   1   5  11       22.32       28.69      1.61 o 
   2   5  11       27.73       29.15      1.65 o 
  -6   6  11       11.77       15.47      1.74 o 
  -5   6  11       13.40       11.88      1.63 o 
  -4   6  11        1.01        2.53      1.56 o 
  -3   6  11        7.54        8.07      1.65 o 
  -2   6  11       88.65       94.35      1.75 o 
  -1   6  11        1.96        3.62      1.55 o 
   0   6  11       63.78       68.72      1.61 o 
   1   6  11        8.55       12.88      1.59 o 
   2   6  11       37.02       44.92      4.20 o 
  -6   7  11        3.79        6.32      1.68 o 
  -5   7  11       46.01       38.92      1.69 o 
  -4   7  11       21.92       23.48      1.91 o 
  -3   7  11        2.48        1.79      2.71 o 
  -2   7  11        0.43        0.79      1.58 o 
  -1   7  11       33.25       32.43      1.60 o 
   0   7  11        1.03        1.49      1.55 o 
   1   7  11        0.15        1.74      1.58 o 
  -6   8  11      148.70      141.76      1.91 o 
  -5   8  11        0.07        0.97      1.59 o 
  -4   8  11      231.21      225.06      2.67 o 
  -3   8  11        0.01        3.01      1.66 o 
  -2   8  11       46.97       44.58      1.73 o 
  -1   8  11        0.02       -0.95      1.91 o 
   0   8  11       30.19       33.60      1.75 o 
   1   8  11        4.94        9.12      1.58 o 
  -6   9  11        4.62        3.88      3.84 o 
  -5   9  11       13.12       12.49      1.84 o 
  -4   9  11       19.30       19.97      1.89 o 
  -3   9  11      138.01      136.72      2.55 o 
  -2   9  11      107.31      102.07      2.23 o 
  -1   9  11       17.52       21.46      1.70 o 
   0   9  11        2.65        4.03      1.89 o 
   1   9  11        1.00        3.70      1.68 o 
  -5  10  11       28.89       30.16      1.93 o 
  -4  10  11        1.98        5.45      1.70 o 
  -3  10  11       15.85       13.98      1.73 o 
  -2  10  11       88.83       87.59      2.69 o 
  -1  10  11        1.23        1.52      1.69 o 
   0  10  11        1.90        4.79      1.86 o 
   1  10  11        4.44        4.62      3.10 o 
  -5  11  11        6.89       11.18      2.00 o 
  -4  11  11        6.00        8.16      1.76 o 
  -3  11  11        1.20       -0.67      1.69 o 
  -2  11  11       90.97       75.85      3.76 o 
  -1  11  11       26.36       28.55      1.75 o 
   0  11  11        1.60        4.20      1.90 o 
  -4  12  11        5.89        9.47      1.74 o 
  -3  12  11       22.92       25.78      1.78 o 
  -2  12  11        0.52        2.01      1.79 o 
  -1  12  11        0.00       -0.56      1.76 o 
   0  12  11       11.12       12.08      2.00 o 
  -4  13  11        0.33        0.88      1.94 o 
  -3  13  11      106.48      104.34      1.93 o 
  -2  13  11        2.58        3.68      1.76 o 
  -1  13  11       26.31       30.59      1.83 o 
  -3  14  11        3.54        2.18      3.00 o 
  -2  14  11        0.01        4.21      2.53 o 
  -6   0  12       38.09       36.51      2.47 o 
  -4   0  12      349.26      334.89      8.61 o 
  -2   0  12      148.47      140.60      2.51 o 
   0   0  12       53.65       59.02      2.44 o 
  -6   1  12        2.95        4.30      1.72 o 
  -5   1  12       57.55       55.04      1.73 o 
  -4   1  12       73.95       66.93      1.75 o 
  -3   1  12       10.72       11.59      1.59 o 
  -2   1  12      458.25      455.66      8.71 o 
  -1   1  12       66.79       65.04      1.69 o 
   0   1  12        0.35       -0.42      1.55 o 
   1   1  12        3.86        4.14      1.60 o 
  -6   2  12        6.12        5.04      1.69 o 
  -5   2  12       12.00       12.71      1.65 o 
  -4   2  12      380.72      381.91      5.08 o 
  -3   2  12       20.76       24.56      1.57 o 
  -2   2  12       77.54       84.07      2.70 o 
  -1   2  12        7.11        9.95      1.53 o 
   0   2  12        9.12       10.83      1.60 o 
   1   2  12       35.00       40.74      1.68 o 
  -6   3  12       17.94       18.78      1.66 o 
  -5   3  12       48.46       52.90      1.69 o 
  -4   3  12      227.75      228.42      3.31 o 
  -3   3  12        6.23        7.10      1.51 o 
  -2   3  12      169.57      168.65      3.73 o 
  -1   3  12       61.68       68.00      1.78 o 
   0   3  12        0.20        1.14      1.57 o 
   1   3  12        4.37        5.82      2.34 o 
  -6   4  12       11.81        9.71      2.55 o 
  -5   4  12        0.10        4.68      1.63 o 
  -4   4  12       97.54       96.26      1.79 o 
  -3   4  12        1.46        1.75      1.74 o 
  -2   4  12       38.16       39.20      1.65 o 
  -1   4  12        3.03        3.23      1.58 o 
   0   4  12        3.26        3.45      1.64 o 
  -5   5  12       73.15       76.06      1.73 o 
  -4   5  12       61.43       61.18      1.71 o 
  -3   5  12        1.29        4.02      1.77 o 
  -2   5  12       29.23       29.86      1.56 o 
  -1   5  12       15.01       16.98      1.84 o 
   0   5  12        0.47        2.27      1.54 o 
  -5   6  12        8.65        9.22      1.71 o 
  -4   6  12      241.68      232.39      3.05 o 
  -3   6  12        0.86        0.81      1.74 o 
  -2   6  12        1.16       -0.52      1.65 o 
  -1   6  12       25.37       27.32      1.81 o 
   0   6  12        7.44        9.63      1.68 o 
  -5   7  12       13.56       15.24      1.75 o 
  -4   7  12       62.41       62.74      2.81 o 
  -3   7  12       15.79       18.71      1.80 o 
  -2   7  12        8.13        7.80      1.73 o 
  -1   7  12        2.31        4.71      1.70 o 
   0   7  12       17.83       20.96      1.70 o 
  -5   8  12      130.32      127.25      2.15 o 
  -4   8  12       23.45       23.45      1.98 o 
  -3   8  12        2.33        2.15      1.87 o 
  -2   8  12        4.15        4.52      1.91 o 
  -1   8  12        2.14        3.82      1.70 o 
   0   8  12       22.22       26.41      3.97 o 
  -4   9  12       30.30       31.58      1.90 o 
  -3   9  12       38.27       36.09      1.80 o 
  -2   9  12        1.33        5.83      1.70 o 
  -1   9  12        5.69        6.79      1.73 o 
  -4  10  12        2.77        9.11      2.12 o 
  -3  10  12        0.16        3.18      1.77 o 
  -2  10  12        4.73        8.40      1.74 o 
  -1  10  12        5.18        7.47      2.94 o 
  -3   0  13       35.47       33.26      2.32 o 
  -1   0  13      243.61      238.56      5.62 o 
  -4   1  13       56.15       55.70      1.75 o 
  -3   1  13        8.53       11.95      1.58 o 
  -2   1  13       17.21       13.69      1.81 o 
  -1   1  13        0.92        3.41      1.64 o 
  -4   2  13      109.05       99.91      1.80 o 
  -3   2  13       42.34       43.28      1.69 o 
  -2   2  13       10.58        9.82      1.80 o 
  -1   2  13       79.25       73.03      1.78 o 
  -4   3  13       15.73       14.30      1.74 o 
  -3   3  13       21.93       24.96      1.79 o 
  -2   3  13        0.19        1.26      1.65 o 
  -1   3  13       36.08       41.65      2.55 o 
  -4   4  13        5.51        6.46      1.69 o 
  -3   4  13        0.16        0.08      1.80 o 
  -2   4  13       70.41       71.03      2.08 o 
  -3   5  13       25.74       26.00      1.73 o 
  -2   5  13       40.71       36.75      1.79 o 
                                                 
